# Supplementary material for: CNS myelination and remyelination depend on fatty acid synthesis by oligodendrocytes
Source: eLife. 2019 May 7;8:e44702. doi: 10.7554/eLife.44702 (PMC6504237; doi:10.7554/eLife.44702)
Supplement: Figure 5—source data 1. [file elife-44702-fig5-data1.xlsx]

## Sheet: Tabelle1
gene_id	gene_name	width	log2 Ratio	pValue	fdr	P14_Fasn_ON_CT1 [FPKM]	P14_Fasn_ON_CT2 [FPKM]	P14_Fasn_ON_CT3 [FPKM]	P14_Fasn_ON_CT4 [FPKM]	P14_Fasn_ON_MU1 [FPKM]	P14_Fasn_ON_MU2 [FPKM]	P14_Fasn_ON_MU3 [FPKM]
ENSMUSG00000025153	Fasn	3773	-1.918	3.08e-44	4.68e-40	210.3	169.1	211.1	228.3	69.3	50.52	48.98
ENSMUSG00000051980	Casr	4165	-1.278	6.19e-19	4.7e-15	20.17	14.26	18.53	15.72	8.314	5.932	7.851
ENSMUSG00000025383	Il23a	1359	-1.115	1.95e-16	9.88e-13	19.29	22.11	22.47	18.21	9.859	9.587	10.1
ENSMUSG00000050063	Klk6	1017	1.351	5.6e-16	2.13e-12	8.117	10.56	11.19	9.507	21.19	29.75	27.16
ENSMUSG00000019189	Rnf145	3892	0.7441	9.37e-15	2.85e-11	19.89	17.84	20.4	18.76	33.65	32.36	34.23
ENSMUSG00000060284	Sp7	2906	-1.104	1.47e-14	3.72e-11	13.48	13.74	11.89	13.52	7.556	6.432	5.05
ENSMUSG00000057367	Birc2	2038	-0.8228	3.38e-14	7.34e-11	39.91	41.69	43.31	37.6	24.22	23.19	24.16
ENSMUSG00000042662	Dusp15	1999	-0.7411	4.8e-14	9.11e-11	52.6	52.08	54.28	53.2	31.6	32.61	34.6
ENSMUSG00000002190	Clgn	3097	-1.052	1.27e-13	2.14e-10	34.1	39.35	32.88	31.41	16.76	20.51	14.31
ENSMUSG00000056296	Synpr	2532	1.662	4.26e-13	6.46e-10	1.512	2.282	2.253	1.652	4.219	6.948	7.822
ENSMUSG00000010021	Kif19a	1554	-0.7105	3.75e-12	4.78e-09	56.91	55.2	61.32	64.57	39.65	37.05	36.44
ENSMUSG00000000791	Il12rb1	2873	-0.9479	3.78e-12	4.78e-09	6.875	7.836	8.537	7.759	4.352	3.986	4.183
ENSMUSG00000028633	Ctps	2705	-0.7971	1.37e-11	1.6e-08	43.21	51.97	43.74	40.19	26.32	25.38	28.73
ENSMUSG00000040133	Gpr176	3899	-0.8595	1.55e-11	1.68e-08	7.736	8.38	9.088	7.486	4.713	4.514	4.82
ENSMUSG00000025701	Alox5	1947	-0.967	5.05e-11	5.11e-08	15.99	12.9	16.05	18.35	8.289	9.419	7.37
ENSMUSG00000062760	1810041L15Rik	3092	-0.7259	5.68e-11	5.39e-08	79.81	76.89	80.15	77.01	43.95	50.3	53.31
ENSMUSG00000081225	Cyp2j12	1728	-0.8685	1.71e-10	1.52e-07	21.59	19.23	17.23	19.73	10.42	12.44	10.2
ENSMUSG00000047945	Marcksl1	1605	-0.6897	3.09e-10	2.49e-07	334.3	395	379.5	381.1	251.2	245.5	222.5
ENSMUSG00000074006	Omp	2143	-3.508	3.12e-10	2.49e-07	9.465	3.684	1.192	3.74	0.6135	0.1801	0.4418
ENSMUSG00000026435	Slc45a3	2479	-0.8086	5.2e-10	3.95e-07	19.11	25.35	23.53	22.34	13.87	13.77	12.53
ENSMUSG00000045991	Onecut2	13390	-0.7862	5.84e-10	4.22e-07	3.928	3.231	3.111	3.384	2.104	2.166	1.881
ENSMUSG00000021750	Fam107a	2259	0.7295	7.47e-10	5.16e-07	115.7	107.4	124.3	118.4	184	230.6	184.3
ENSMUSG00000015149	Sirt2	1012	-0.6281	8.95e-10	5.91e-07	2460	2658	2675	2665	1614	1938	1704
ENSMUSG00000000627	Sema4f	3420	-0.7284	1.08e-09	6.81e-07	11.37	10.73	12.49	13.2	7.411	7.507	7.507
ENSMUSG00000024754	Tmem2	6626	-0.8472	1.31e-09	7.92e-07	36.73	26.29	30.13	24.1	19.09	15.32	16.37
ENSMUSG00000006403	Adamts4	4075	-0.597	1.36e-09	7.92e-07	144.3	134.2	143.5	143.9	94.94	98.78	97.17
ENSMUSG00000026939	Tmem141	782	-0.7625	1.54e-09	8.63e-07	111.2	143.3	133.6	111.2	75.97	80.88	72.37
ENSMUSG00000086596	Susd5	3874	-0.8627	1.77e-09	9.59e-07	6.701	6.311	7.056	7.065	3.184	3.812	4.625
ENSMUSG00000066129	Kndc1	4169	-0.6065	3.86e-09	2.02e-06	212.8	195.8	225.2	224.6	140.4	155.3	142.2
ENSMUSG00000020411	Nipal4	3444	-0.7166	4.02e-09	2.03e-06	36.45	42.66	38.99	34.7	23.73	26.5	22.1
ENSMUSG00000032087	Dscaml1	6336	-0.6913	4.86e-09	2.38e-06	7.422	7.126	7.764	8.231	4.609	5.204	4.88
ENSMUSG00000007097	Atp1a2	3127	0.5775	1e-08	4.77e-06	855.4	755.7	849.8	912.1	1462	1064	1400
ENSMUSG00000043448	Gjc2	2178	-0.5956	1.05e-08	4.78e-06	101.7	106.7	112.2	112	74.96	75.32	72.45
ENSMUSG00000036634	Mag	1724	-0.5008	1.07e-08	4.78e-06	2499	2363	2618	2674	1890	1941	1747
ENSMUSG00000049721	Gal3st1	1742	-0.6538	1.21e-08	5.24e-06	74.51	87.08	89.89	86.46	55.65	57.54	53.96
ENSMUSG00000027967	Neurog2	2227	-4.429	1.26e-08	5.3e-06	0.2901	0.2287	0.2066	0.1864	0.01256	0	0.01635
ENSMUSG00000020524	Gria1	4148	0.675	1.92e-08	7.89e-06	49.76	46.01	43.41	47.35	65.44	85.91	79.72
ENSMUSG00000031972	Acta1	1433	5.589	2e-08	7.99e-06	0.1288	0.07109	0.08028	0.156	0.1952	15.07	0.7119
ENSMUSG00000050953	Gja1	3105	0.582	2.51e-08	9.78e-06	235.5	211.5	202.9	257.3	385.4	335.8	335.7
ENSMUSG00000055022	Cntn1	4951	-0.6757	2.93e-08	1.11e-05	133.5	108.3	119.4	110.4	65.41	78.4	85.48
ENSMUSG00000057337	Chst3	4588	-0.5882	3.46e-08	1.28e-05	14.14	13.57	14.23	13.29	9.44	9.635	9.519
ENSMUSG00000055723	Rras2	2272	-0.7137	3.61e-08	1.3e-05	55.8	55.53	52.81	40.09	31.22	34.01	31.71
ENSMUSG00000039328	Rnf122	3790	-0.6402	3.83e-08	1.35e-05	67.12	57.36	56.52	61.73	39.1	44.61	37.15
ENSMUSG00000021303	Gng4	3180	-0.7195	4.3e-08	1.47e-05	18.58	17.73	17.1	18.07	9.165	11.98	12.59
ENSMUSG00000034000	Neu4	3115	-0.8114	4.35e-08	1.47e-05	21.53	31.11	24.61	23.66	13.41	16.42	14.94
ENSMUSG00000022438	Parvb	1553	-0.6041	5.09e-08	1.68e-05	283	256.1	257.7	253.5	165.7	195.6	175.3
ENSMUSG00000017390	Aldoc	1695	0.5832	5.21e-08	1.68e-05	346.6	314.2	343.8	338.6	455.3	534.6	573.6
ENSMUSG00000032648	Pygm	1656	0.7966	5.65e-08	1.75e-05	19.06	14.1	18.89	20.16	38.33	25.11	34.39
ENSMUSG00000015202	Cnksr3	3000	-0.731	5.65e-08	1.75e-05	68.73	56.22	59.87	45.06	36.8	34.52	36.55
ENSMUSG00000003849	Nqo1	1553	0.8119	7.05e-08	2.14e-05	6.88	5.428	6.874	8.061	13.31	10.4	13.51
ENSMUSG00000041607	Mbp	2041	-0.5403	7.18e-08	2.14e-05	23010	28870	27340	26310	17000	21260	18130
ENSMUSG00000026051	1500015O10Rik	902	1.237	7.88e-08	2.3e-05	25.05	17.96	28.21	25.31	94.18	39.2	44.82
ENSMUSG00000001542	Ell2	3647	-0.5822	8.72e-08	2.5e-05	26.83	28.58	26.07	24.5	17.21	19.08	18.8
ENSMUSG00000021943	Gdf10	2507	0.8907	9.31e-08	2.62e-05	14.53	12.41	15.35	16.74	39.31	21.25	24.96
ENSMUSG00000033373	Fntb	1561	-0.5762	9.9e-08	2.74e-05	67.06	75.08	73.71	68.37	53.06	50.58	44.8
ENSMUSG00000032348	Gsta4	957	0.6147	1.02e-07	2.77e-05	29.75	27.6	29.52	27.5	52.26	38.29	46.16
ENSMUSG00000039452	Snx22	2555	-0.7372	1.05e-07	2.8e-05	16.55	18.94	19.55	20.21	10.3	13.47	11.26
ENSMUSG00000015090	Ptgds	958	0.7692	1.13e-07	2.95e-05	5678	5809	6619	6108	14540	7427	10360
ENSMUSG00000006782	Cnp	2357	-0.5029	1.58e-07	4.04e-05	2580	2783	2751	2770	1860	2213	1892
ENSMUSG00000063239	Grm4	2774	-1.36	1.6e-07	4.04e-05	2.445	3.562	3.599	4.524	2.047	1.206	1.024
ENSMUSG00000024039	Cbs	1456	0.6621	1.67e-07	4.14e-05	15.41	14.77	15.7	17.95	25.79	22.57	30.35
ENSMUSG00000038388	Mpp6	1503	0.5885	1.76e-07	4.32e-05	26.61	23.8	26.32	27.1	44.17	34.3	43.29
ENSMUSG00000032911	Cspg4	8050	-0.5725	1.95e-07	4.71e-05	11.78	9.702	13.03	12.22	8.357	7.781	8.306
ENSMUSG00000041351	Rap1gap	1694	-0.5731	2.09e-07	4.95e-05	69.78	79.07	81.67	85.41	53.03	55.2	57.01
ENSMUSG00000051615	Rap2a	3884	-0.5609	2.51e-07	5.85e-05	126.9	126.7	122	112.8	79.28	89.13	89.01
ENSMUSG00000010505	Myt1	3229	-0.6297	2.54e-07	5.85e-05	9.717	8.8	9.767	9.181	5.82	6.385	6.641
ENSMUSG00000029622	Arpc1b	1025	-0.5345	2.82e-07	6.39e-05	350	374.1	338.4	359.2	270.7	252.3	241.4
ENSMUSG00000052229	Gpr17	5195	-0.6075	3.04e-07	6.78e-05	211.6	275.7	244.3	232.6	150.6	162.7	179.9
ENSMUSG00000026879	Gsn	1735	-0.4887	3.09e-07	6.79e-05	1371	1366	1479	1586	1119	1106	990.4
ENSMUSG00000028497	Hacd4	3168	0.622	3.66e-07	7.83e-05	7.224	6.237	6.749	7.025	12.59	9.615	10.46
ENSMUSG00000021614	Vcan	3885	-0.5984	3.72e-07	7.83e-05	68.04	62.39	66.95	64.26	38.26	45.52	50.54
ENSMUSG00000017300	Tnnc2	700	5.413	3.76e-07	7.83e-05	0.06593	0	0.1643	0.09124	0.1598	10.2	0.5723
ENSMUSG00000061718	Ppp1r1b	1425	0.7226	3.79e-07	7.83e-05	12.74	12	13.44	16.98	25.68	24.64	20.28
ENSMUSG00000018593	Sparc	1685	0.4738	3.82e-07	7.83e-05	1088	927.9	994.6	995.7	1625	1298	1413
ENSMUSG00000045394	Epcam	2040	-1.046	4.04e-07	8.18e-05	3.88	4.082	3.496	4.023	1.577	2.05	2.214
ENSMUSG00000058070	Eml1	3228	-0.5637	4.27e-07	8.54e-05	126.1	119.3	123.8	105.1	78.12	81.62	90.11
ENSMUSG00000041688	Amot	4176	0.5579	5.4e-07	0.0001064	6.2	6.135	6.495	6.247	9.611	8.797	10.37
ENSMUSG00000025503	Taldo1	945	-0.5443	5.75e-07	0.000112	358.1	393.3	391.3	364	253.7	282.2	267.8
ENSMUSG00000076432	Ywhaq	1694	-0.5392	6.24e-07	0.00012	528.5	562.3	520.4	497.4	355.6	408.5	364
ENSMUSG00000003949	Hlf	3130	0.81	6.49e-07	0.0001223	24.31	19.62	22.45	25.22	58.05	29.39	38.17
ENSMUSG00000024165	Hn1l	2933	-0.5818	6.52e-07	0.0001223	34.87	39.26	34.39	29.48	24.16	24.22	23.48
ENSMUSG00000028207	Asph	2779	0.5355	6.69e-07	0.0001239	15.07	13.45	15.24	16.03	23.57	20.99	22.89
ENSMUSG00000024787	Snx15	744	-0.5111	7.62e-07	0.0001378	119.6	126	133.4	139.3	97.92	96.12	88.8
ENSMUSG00000021608	Lpcat1	1841	0.6333	7.62e-07	0.0001378	34.73	30.64	36.84	31.11	45.22	53.38	62.22
ENSMUSG00000020150	Gamt	822	-0.574	8.81e-07	0.0001575	130.6	152.4	150.1	131.9	91.47	107	96.76
ENSMUSG00000027792	Bche	2985	0.5485	9.25e-07	0.0001624	26.93	20.37	27.3	24.15	38.94	33.68	39.85
ENSMUSG00000005089	Slc1a2	2776	0.6387	9.3e-07	0.0001624	576.8	467.2	471.1	557.9	663.2	960.1	876
ENSMUSG00000024176	Sox8	1473	-0.5653	1.07e-06	0.000184	147.9	142.3	163	185.8	109.8	116.1	109.5
ENSMUSG00000000753	Serpinf1	828	0.7398	1.08e-06	0.000184	85.45	61.33	67.36	66.38	158.5	105.7	101.1
ENSMUSG00000033059	Pygb	1476	0.5141	1.11e-06	0.0001869	177.9	155.6	176.9	195.2	278	233.9	272.9
ENSMUSG00000028128	F3	1297	0.7182	1.12e-06	0.0001869	51.12	36.12	47.87	45.59	98.92	67.82	64.9
ENSMUSG00000026778	Prkcq	2481	-0.5734	1.18e-06	0.0001942	48.11	51.29	48.37	45.1	29.25	36.58	34.93
ENSMUSG00000030109	Slc6a12	1144	0.9177	1.19e-06	0.0001947	34.96	27.3	36.43	36.28	95.48	43.43	60.68
ENSMUSG00000038393	Txnip	1609	0.6666	1.21e-06	0.0001957	162.8	127.7	180.5	200.8	323.9	251.1	254.7
ENSMUSG00000048960	Prex2	2923	0.7145	1.35e-06	0.0002164	14.54	12.62	15.14	13.12	17.75	25.47	27.37
ENSMUSG00000050272	Dscam	7498	-0.5908	1.4e-06	0.0002217	8.959	8.315	9.847	8.165	5.42	6.054	6.761
ENSMUSG00000001023	S100a5	426	-4.903	1.55e-06	0.0002425	3.409	2.09	0.2697	0.6739	0.1312	0	0
ENSMUSG00000042787	Exog	3212	-0.6685	1.6e-06	0.0002486	7.982	9.427	9.377	8.302	5.626	6.4	5.136
ENSMUSG00000012296	Tjap1	2476	-0.7023	1.68e-06	0.0002566	17.1	18.59	23.09	23.9	14.26	10.67	14.72
ENSMUSG00000021340	Gpld1	2086	0.6378	1.71e-06	0.0002566	10.21	9.227	10.97	13.07	18.08	15.34	19.22
ENSMUSG00000035109	Shc4	3515	-0.6994	1.72e-06	0.0002566	5.574	6.269	5.856	6.148	3.208	4.137	4.08
ENSMUSG00000029843	Slc13a4	2100	0.6325	1.72e-06	0.0002566	144	119.4	135.6	164.4	280.4	204.4	195.6
ENSMUSG00000005672	Kit	5227	0.718	1.93e-06	0.0002838	7.169	5.208	6.14	7.294	14.03	8.764	10.31
ENSMUSG00000045087	S1pr5	2500	-0.6092	2.08e-06	0.0003028	33.23	37.27	32.16	36.12	21.58	27.1	21.95
ENSMUSG00000027298	Tyro3	2636	-0.5328	2.1e-06	0.0003028	105.4	105.9	107.7	119	77.71	85.8	71.64
ENSMUSG00000017386	Traf4	2075	-0.5586	2.11e-06	0.0003028	39.69	38.9	47.68	49.86	29.57	28.9	34.61
ENSMUSG00000032702	Kank1	3291	-0.492	2.2e-06	0.0003117	72.98	71.87	74.25	73.21	51.03	55.6	55
ENSMUSG00000030223	Ptpro	5771	-0.5448	2.22e-06	0.0003125	19.64	17.56	18.81	16.49	11.24	13.46	13.93
ENSMUSG00000032846	Zswim6	5456	-0.5173	2.48e-06	0.0003449	16.13	13.14	14.1	13.81	10.67	10.47	9.91
ENSMUSG00000030088	Aldh1l1	2623	0.5148	2.57e-06	0.0003549	31.94	29.44	33.2	32.71	41.24	50.38	49.59
ENSMUSG00000026483	Fam129a	3086	0.5275	2.92e-06	0.0003973	11.2	9.398	9.728	10.27	16.08	14.05	15.45
ENSMUSG00000040055	Gjb6	1496	0.6813	2.93e-06	0.0003973	106.3	82.53	108.9	108.5	219.1	130.9	158.7
ENSMUSG00000028556	Dock7	3637	0.6039	3.2e-06	0.0004298	10.07	7.261	8.534	10.02	15.75	12.67	14.01
ENSMUSG00000030111	A2m	4670	0.7678	3.24e-06	0.0004312	4.709	3.152	3.927	3.946	6.157	5.69	9.031
ENSMUSG00000067279	Ppp1r3c	2719	0.5488	3.32e-06	0.0004313	17.41	16.27	13.62	15.48	25.64	23.53	22.31
ENSMUSG00000067879	3110035E14Rik	3256	-0.6843	3.36e-06	0.0004313	87.3	111.6	98.25	87.9	49.71	63.61	73.26
ENSMUSG00000041390	Mdfic	2675	0.7181	3.37e-06	0.0004313	4.796	3.798	4.696	3.653	8.815	6.133	6.82
ENSMUSG00000030730	Atp2a1	2079	2.198	3.38e-06	0.0004313	0.555	0.6616	0.5091	0.5837	1.561	5.571	0.9811
ENSMUSG00000029999	Tgfa	2317	-0.5064	3.4e-06	0.0004313	91.36	92.17	95.67	90.46	61.24	69.68	71.45
ENSMUSG00000018339	Gpx3	1038	0.6117	3.41e-06	0.0004313	15.17	15.57	19.03	16.73	30.13	24.16	24.89
ENSMUSG00000098557	Kctd12	6057	0.6398	3.44e-06	0.0004316	14.48	12.12	15.22	13.7	28.17	16.7	22.73
ENSMUSG00000037972	Snn	2902	0.6128	3.55e-06	0.0004419	21.46	22.17	21.59	19.28	27.44	33.69	39.44
ENSMUSG00000019647	Sema6a	3408	-0.549	3.65e-06	0.00045	180.9	174.9	204	169.4	133.8	141.5	112
ENSMUSG00000037386	Rims2	4759	-0.5343	3.84e-06	0.0004702	16.92	15.01	14.43	13.65	10.53	11.25	10.44
ENSMUSG00000020374	Rasgef1c	2571	0.7776	3.95e-06	0.0004803	3.554	3.06	3.964	4.434	6.799	7.707	5.411
ENSMUSG00000059811	Atl2	3446	0.5208	4.04e-06	0.0004852	9.054	8.286	7.998	7.97	13.41	11.51	12.32
ENSMUSG00000041062	Mslnl	2628	-5.237	4.06e-06	0.0004852	0.8693	0.1357	0.01751	0.3038	0.02129	0	0
ENSMUSG00000067786	Nnat	847	0.6143	4.23e-06	0.0005013	455.5	546.3	515	538.5	1003	619.5	840.3
ENSMUSG00000046402	Rbp1	2652	0.7003	4.43e-06	0.0005217	20.81	19.39	21.61	22	48.47	27.37	30.62
ENSMUSG00000026496	Parp1	980	-0.4461	4.87e-06	0.0005684	114.2	110.3	112.3	103.3	85.52	80.5	85.66
ENSMUSG00000034616	Ssh3	2731	-0.5003	5e-06	0.0005796	21.13	20.54	22.52	24.32	16.45	16.03	16.19
ENSMUSG00000063796	Slc22a8	3438	0.6532	5.07e-06	0.0005836	31.21	28.4	31.28	35.68	66.07	38.45	51.05
ENSMUSG00000038936	Sccpdh	1917	-0.5125	5.27e-06	0.0006016	110.3	120.1	107.4	102.5	77.43	84.73	78.02
ENSMUSG00000029304	Spp1	1063	0.7556	5.66e-06	0.000641	41.35	44.71	53.31	37.52	89.91	53.02	91.17
ENSMUSG00000037727	Avp	577	2.002	5.72e-06	0.0006431	14.47	42.33	38.48	14.9	51.97	70.99	224.5
ENSMUSG00000029438	Bcl7a	4680	-0.4618	5.86e-06	0.0006539	19.75	18.98	19.76	21.18	14.54	15.9	14.5
ENSMUSG00000034390	Cmip	4437	-0.4534	5.93e-06	0.0006551	52.81	48.47	53.14	53.57	40.54	38.57	39.08
ENSMUSG00000021876	Rnase4	1670	0.4816	5.95e-06	0.0006551	31.51	26.27	28.85	28.11	43.62	38.56	42.57
ENSMUSG00000048899	Rimkla	4097	-0.8865	6.06e-06	0.0006619	6.674	6.838	6.256	4.225	2.629	3.172	4.338
ENSMUSG00000032092	Mpzl2	3107	1.075	6.16e-06	0.0006679	10.33	5.573	10.32	10.53	30.23	12.74	17.56
ENSMUSG00000025068	Gsto1	830	-1.076	6.52e-06	0.0007015	137.7	134.9	71.19	121.2	45.32	79.78	45.25
ENSMUSG00000030954	Gp2	1978	-1.796	6.56e-06	0.0007015	0.9916	0.9785	1.396	0.6942	0.3677	0.1789	0.3682
ENSMUSG00000026437	Cdk18	1562	-0.5339	7.12e-06	0.0007557	53.21	60.47	55.4	53.35	37.79	43.61	38.06
ENSMUSG00000092232	Gm20521	1245	2.048	7.2e-06	0.0007594	0.1859	0.1512	0.1848	0.2234	0.8477	1.039	0.4949
ENSMUSG00000040447	Spns2	2129	-0.5145	7.69e-06	0.0008054	37.34	40.1	43.14	43.5	28.34	31.9	29
ENSMUSG00000034853	Acot11	2124	0.4968	7.94e-06	0.0008255	26.23	24.17	27.04	29.7	36.11	38.91	42.49
ENSMUSG00000043252	Tmem64	4670	0.6797	8.23e-06	0.0008506	22.85	16.98	18.62	21.99	44.1	25.29	31.25
ENSMUSG00000017009	Sdc4	2458	0.4563	8.34e-06	0.000856	54.8	54.16	56.63	60.71	79.37	81.91	80.14
ENSMUSG00000022483	Col2a1	2096	0.7388	8.67e-06	0.0008777	6.02	8.551	7.844	9.032	11.75	12.24	16.92
ENSMUSG00000006014	Prg4	2434	1.269	8.7e-06	0.0008777	13.96	6.715	17.26	14.17	52	19.37	26.89
ENSMUSG00000019232	Etnppl	2249	0.7913	8.73e-06	0.0008777	26.86	22.12	20.07	30.94	37.67	58.29	37.62
ENSMUSG00000006575	Rundc3a	1888	-0.5239	8.87e-06	0.0008838	35.01	40.56	40.87	44.11	27.1	29.89	29.85
ENSMUSG00000032556	Bfsp2	1666	-0.5942	8.91e-06	0.0008838	19.82	22.2	22.61	19.32	12.59	14.75	15.98
ENSMUSG00000002797	Ggct	2308	-0.697	9.01e-06	0.0008888	5.928	7.358	6.06	5.52	4.035	4.014	3.912
ENSMUSG00000061723	Tnnt3	861	2.816	9.13e-06	0.0008944	0.5622	1.212	1.148	1.149	1.72	17.92	2.155
ENSMUSG00000061808	Ttr	1219	4.021	9.43e-06	0.000918	0.3786	0.1671	0.2076	0.393	14.11	0.475	0.2689
ENSMUSG00000020231	Dip2a	3528	-0.4692	9.81e-06	0.000949	116.4	101.7	114.3	116.6	81.24	89.53	81.07
ENSMUSG00000022568	Scrib	3405	-0.473	9.95e-06	0.0009562	26.92	27.43	30.88	33.19	24.14	20.9	21.38
ENSMUSG00000001687	Ubl3	2334	-0.457	1.02e-05	0.0009692	182.9	178.7	180.1	169.5	126.9	137.7	138.4
ENSMUSG00000020077	Srgn	817	0.5533	1.02e-05	0.0009719	41.26	33.41	36.09	35.73	65.67	50.37	51.48
ENSMUSG00000028804	Csmd2	8534	-0.5148	1.05e-05	0.0009905	5.376	5.297	5.716	5.976	3.759	4.241	4.165
ENSMUSG00000098650	Gm28048	2746	0.6328	1.09e-05	0.00101	8.653	8.257	7.453	7.939	16.55	11.68	10.83
ENSMUSG00000002279	Lmf1	2286	-0.4871	1.09e-05	0.00101	21.06	21.75	23.47	21.89	17.45	15.83	15.71
ENSMUSG00000041729	Coro2b	1241	-0.4664	1.1e-05	0.00101	163.9	174.1	176.3	168.9	123.3	133.6	127.7
ENSMUSG00000053040	Aph1c	2960	1.129	1.1e-05	0.00101	1.007	0.6426	0.971	1.227	2.684	1.8	2.059
ENSMUSG00000055415	Atp10b	6825	-0.5386	1.12e-05	0.001021	17.04	13.55	14.04	12.81	9.967	11.32	9.413
ENSMUSG00000041216	Clvs1	3565	-0.6656	1.13e-05	0.001031	4.712	4.243	4.821	4.443	2.487	2.924	3.545
ENSMUSG00000079436	Kcnj13	765	0.8306	1.15e-05	0.001043	14.56	11.18	12.68	14.43	34.42	17.57	21.41
ENSMUSG00000045092	S1pr1	3046	0.4691	1.2e-05	0.001081	29.98	30.64	33.21	30.04	40.52	44.13	48.82
ENSMUSG00000022235	Cmbl	726	0.6984	1.21e-05	0.001085	27.51	23.91	26.1	26.91	58.84	32.2	41.42
ENSMUSG00000027254	Map1a	10985	-0.4146	1.24e-05	0.001098	87.05	78.51	83.42	87.02	64.74	66.09	65.14
ENSMUSG00000049303	Syt12	2052	0.6438	1.24e-05	0.001098	9.788	10.03	10.71	11.91	20.67	12.66	18.47
ENSMUSG00000027744	Stoml3	1216	-3.121	1.26e-05	0.001102	8.292	2.27	0.4473	2.865	0.5992	0.1486	0.4796
ENSMUSG00000038695	Josd2	769	-0.5095	1.29e-05	0.001126	126.5	143.4	158.4	167.1	116.3	109.2	99.96
ENSMUSG00000056004	9330182L06Rik	3096	-0.5453	1.32e-05	0.001144	19.69	15.39	16.05	16	10.83	12.03	12.9
ENSMUSG00000037225	Fgf2	1498	0.5023	1.33e-05	0.001151	31.73	29.65	30.46	33.3	46.41	50.27	40.92
ENSMUSG00000024426	Atat1	1058	-0.4761	1.39e-05	0.001192	116	125	119.1	114.3	82.17	94.96	88.03
ENSMUSG00000053702	Nebl	2973	0.4465	1.4e-05	0.001197	30.91	25.04	28.87	30.5	41.09	37.38	43.84
ENSMUSG00000026347	Tmem163	2373	-0.6616	1.47e-05	0.001249	65.78	76.75	63.87	71.29	38.87	57.04	40.13
ENSMUSG00000095276	Gfy	1877	-4.21	1.51e-05	0.001273	3.43	0.407	0.1961	0.9358	0.1788	0	0.0194
ENSMUSG00000070644	Etnk2	1892	-0.7873	1.53e-05	0.00128	11.96	8.868	13.17	9.939	8.395	4.794	6.698
ENSMUSG00000034648	Lrrn1	3756	-0.4903	1.55e-05	0.001291	101.5	96.57	95.53	93.48	65.94	79.75	68.24
ENSMUSG00000032006	Pdgfd	2423	0.4768	1.56e-05	0.001291	17.78	14.03	16.66	16.42	24.4	22.54	23.31
ENSMUSG00000028944	Prkag2	1495	0.5627	1.57e-05	0.001292	48.53	47.17	49.2	51.66	88.58	54.56	83.92
ENSMUSG00000056812	St8sia3	2603	-0.4981	1.61e-05	0.001322	35.85	32.07	31.38	32.06	22.05	26.14	24.05
ENSMUSG00000035202	Lars2	3881	-0.4843	1.63e-05	0.001329	292.4	290.6	315.7	322.3	201.2	210.1	268.2
ENSMUSG00000001761	Smo	3779	0.6538	1.64e-05	0.001333	15.44	12.3	17.06	17.94	32.09	19.43	25.53
ENSMUSG00000029797	Sspo	7424	-0.8355	1.65e-05	0.001334	2.294	2.154	2.705	3.518	1.631	1.82	1.172
ENSMUSG00000058153	Sez6l	5027	-0.5072	1.66e-05	0.001334	17.59	13.42	16.31	17.3	11.01	11.86	12.45
ENSMUSG00000030108	Slc6a13	1184	0.64	1.74e-05	0.001393	120.9	99.54	123.5	130.9	251.9	143.3	182.9
ENSMUSG00000074591	Ankub1	2188	-0.8974	1.75e-05	0.001393	3.775	3.712	2.713	3.811	1.84	2.102	1.897
ENSMUSG00000022763	Aifm3	1931	0.6533	1.83e-05	0.001451	27.48	25.34	31.5	32.67	60.57	34	49.31
ENSMUSG00000039217	Il18	702	0.6011	1.9e-05	0.001494	17.06	15.45	17.93	20.7	26.54	27.91	29.36
ENSMUSG00000060703	Cd302	1305	0.6893	1.93e-05	0.001509	8.29	7.354	8.83	7.339	17.12	10.87	12.08
ENSMUSG00000024998	Plce1	6106	0.4855	1.95e-05	0.001517	12.22	9.175	11.43	10.72	17.98	14.76	14.7
ENSMUSG00000052387	Trpm3	5090	0.7846	1.97e-05	0.001527	13.1	7.014	12.21	13.47	24.25	15.69	21.51
ENSMUSG00000052512	Nav2	4135	-0.4383	2.03e-05	0.001562	45.39	40.74	41.91	43.7	35.2	32.03	31.41
ENSMUSG00000040612	Ildr2	3010	0.6787	2.11e-05	0.001613	65.96	38.23	58.7	64.02	114.2	79.29	89.22
ENSMUSG00000003526	Prodh	1230	0.6369	2.11e-05	0.001613	13.72	15.95	14.92	20.29	30	21.51	27.13
ENSMUSG00000029093	Sorcs2	2785	0.5785	2.17e-05	0.00165	5.103	4.754	5.509	5.881	8.505	6.918	9.309
ENSMUSG00000056220	Pla2g4a	2439	-0.508	2.21e-05	0.001667	33.83	26.24	29.61	26.33	23.22	20.14	20.14
ENSMUSG00000011832	Evi5l	2078	-0.4517	2.23e-05	0.001667	79.08	85.45	86.21	88.38	62.58	66.45	63.83
ENSMUSG00000020467	Efemp1	1529	0.7616	2.23e-05	0.001667	50.39	32.78	52.26	49.75	110.4	56.24	78.74
ENSMUSG00000055320	Tead1	2607	0.5027	2.26e-05	0.001678	20.8	15.62	19.77	21.04	31.29	26.4	27.42
ENSMUSG00000029581	Fscn1	1523	-0.4694	2.28e-05	0.001688	217.8	223.4	239.5	249.5	165.6	189.3	166.9
ENSMUSG00000029055	Plch2	3360	-0.5338	2.3e-05	0.001695	6.943	6.238	7.786	7.47	5.203	5.113	4.953
ENSMUSG00000046756	Mrps7	1962	-0.5025	2.37e-05	0.001736	20.66	23.15	22.75	24.99	17.29	16.95	16.02
ENSMUSG00000053129	Gsx1	1773	-1.252	2.4e-05	0.00175	2.213	1.781	1.583	1.873	0.9781	0.6895	0.76
ENSMUSG00000000915	Hip1r	1567	-0.4554	2.47e-05	0.001791	175.5	172.8	186.5	201.7	134.5	146.9	135.9
ENSMUSG00000019880	Rspo3	2394	0.9194	2.48e-05	0.001791	7.547	4.755	8.9	7.163	19.8	9.138	13.02
ENSMUSG00000034265	Zdhhc14	3115	-0.5082	2.49e-05	0.001793	12.8	13.24	13.69	14.34	9.096	10.53	9.914
ENSMUSG00000015484	Fam163a	3882	-0.8146	2.55e-05	0.001824	1.971	2.468	2.146	1.983	1.203	1.318	1.276
ENSMUSG00000004902	Slc25a18	1367	0.7218	2.57e-05	0.001829	17.57	19.24	20.21	21.61	24.88	30.41	45.72
ENSMUSG00000006205	Htra1	1307	0.6555	2.61e-05	0.001849	48.84	45.91	67.41	55.08	108.1	63.66	95.91
ENSMUSG00000037490	Slc2a12	4167	0.6508	2.63e-05	0.001856	8.761	6.668	7.399	9.197	16.35	9.635	13.26
ENSMUSG00000025558	Dock9	7835	-0.439	2.64e-05	0.001857	33.29	27.74	31.56	29.89	23.23	23.11	23.92
ENSMUSG00000006651	Aplp1	2391	-0.4193	2.75e-05	0.001922	699.5	742.6	781.6	776.4	563	628.3	552
ENSMUSG00000056870	Gulp1	2111	0.7286	2.77e-05	0.001926	6.281	4.834	6.091	7.032	13.86	8.694	8.71
ENSMUSG00000031239	Itm2a	1744	0.5281	2.78e-05	0.001926	136.1	107.4	132.8	124.2	229.1	154	180.3
ENSMUSG00000026223	Itm2c	1487	0.4596	2.81e-05	0.00194	301.6	294.8	322.7	369.8	522.3	425.9	432.6
ENSMUSG00000033420	Antxr1	5263	0.4936	2.82e-05	0.00194	22.01	15.23	18.84	19.46	29.68	25.64	27.4
ENSMUSG00000035547	Capn5	1888	-0.4573	2.86e-05	0.001957	104.2	98.9	108.8	112.8	74.89	85.39	79.97
ENSMUSG00000027796	Smad9	5368	0.6323	2.89e-05	0.001958	3.216	2.315	3.12	3.026	5.732	3.758	4.628
ENSMUSG00000059325	Hopx	1197	0.5661	2.91e-05	0.001958	14.19	19.32	17.09	17.72	26.66	23.91	28.33
ENSMUSG00000029086	Prom1	2377	-0.5036	2.91e-05	0.001958	51.2	42.75	41.42	42.94	28.49	36.07	33.05
ENSMUSG00000015224	Cyp2j9	2286	0.5675	2.91e-05	0.001958	8.094	7.964	8.976	8.971	11.06	12.86	15.29
ENSMUSG00000079057	Cyp4v3	3279	0.6026	2.93e-05	0.001958	6.801	5.315	6.881	6.924	12.72	8.728	9.22
ENSMUSG00000048148	Nwd1	5180	0.5986	2.94e-05	0.001958	9.092	7.793	8.746	9.26	10.72	13.3	17.04
ENSMUSG00000035900	Gramd4	4422	0.4893	2.97e-05	0.001968	4.665	4.751	4.843	5.055	7.786	6.401	6.933
ENSMUSG00000027800	Tm4sf1	1841	0.5492	3.09e-05	0.00204	18.68	16.5	18.99	16.21	32.7	22.81	24.88
ENSMUSG00000003032	Klf4	1470	0.7762	3.13e-05	0.002059	16.33	13.29	14.26	15.97	37.58	24.38	17.88
ENSMUSG00000021318	Gli3	4363	0.5593	3.26e-05	0.002132	3.586	2.784	3.239	3.744	4.985	4.974	5.319
ENSMUSG00000020644	Id2	1270	0.4455	3.28e-05	0.002139	47.11	40.65	40.98	41.19	60.13	54.97	65.21
ENSMUSG00000022742	Cpox	3186	-0.4978	3.33e-05	0.002154	85.67	82.85	69.96	74.25	53.75	62.86	55.46
ENSMUSG00000002808	Epdr1	2386	0.4277	3.33e-05	0.002154	20.74	20.48	22.55	22.12	30.75	28.02	31.23
ENSMUSG00000042757	Tmem108	2818	-0.5193	3.41e-05	0.002192	17.51	14.61	16.86	18.12	10.8	12.93	12.61
ENSMUSG00000041598	Cdc42ep4	1925	0.4524	3.45e-05	0.002206	40.75	36.53	42.32	48.51	66.34	56.12	56.5
ENSMUSG00000061517	Sox21	3799	0.7415	3.47e-05	0.002206	1.786	1.89	1.369	1.799	2.592	3.008	3.307
ENSMUSG00000023118	Sympk	2117	-0.4335	3.47e-05	0.002206	88.42	83.98	93.27	96.06	75.31	67.06	66.12
ENSMUSG00000004558	Ndrg2	2136	0.5393	3.49e-05	0.002208	209.9	207.9	226	215.7	269.8	293.2	409.8
ENSMUSG00000036814	Slc6a20a	1707	0.7736	3.53e-05	0.002227	150.9	103.5	144.8	146	343.8	158.3	227.3
ENSMUSG00000063727	Tnfrsf11b	2818	0.8428	3.58e-05	0.002248	4.733	2.883	4.956	4.828	11.09	6.005	7.25
ENSMUSG00000016344	Ppdpf	838	-0.4639	3.61e-05	0.002256	65.75	77.21	72.99	75.49	56.42	54	54.14
ENSMUSG00000061878	Sphk1	1576	0.6899	3.63e-05	0.002258	14.02	14.58	14.31	15.1	32.38	16.25	24.64
ENSMUSG00000048424	Ranbp3l	1651	0.8884	3.77e-05	0.002336	24.85	14.11	17.07	23.75	55.79	26.58	32.96
ENSMUSG00000031577	Tti2	5039	-0.5029	3.79e-05	0.00234	7.108	5.74	6.329	6.239	4.531	4.826	4.582
ENSMUSG00000030102	Itpr1	9848	0.591	3.81e-05	0.002342	6.418	4.65	5.476	5.938	11.28	7.494	7.622
ENSMUSG00000023913	Pla2g7	1174	0.5788	3.91e-05	0.002394	43.1	40.93	44.2	36.4	51.6	61.45	78.43
ENSMUSG00000045071	E130308A19Rik	7030	-0.4189	3.93e-05	0.002396	14.64	12.44	13.6	13.16	9.951	10.67	10.68
ENSMUSG00000049690	Nckap5	3343	-0.5763	4.15e-05	0.002511	10.63	7.287	8.645	8.34	5.631	6.123	6.45
ENSMUSG00000049685	Cyp2g1	1853	-5.443	4.15e-05	0.002511	10.47	0.9895	0.0745	0.3619	0.166	0	0.03931
ENSMUSG00000020134	Peli1	2963	-0.5325	4.23e-05	0.00255	65.06	55.3	52.95	48.49	36.79	44.09	38.2
ENSMUSG00000019997	Ctgf	1743	0.6951	4.25e-05	0.00255	52.42	58.17	45.76	33.44	98.87	73.86	67.57
ENSMUSG00000028617	Lrrc42	822	-0.4765	4.42e-05	0.002634	50.87	51.4	47.98	45.24	38.77	34.11	36.67
ENSMUSG00000037966	Ninj1	1071	-0.5082	4.42e-05	0.002634	43.14	49.18	52.75	49.24	41.2	30.81	34.61
ENSMUSG00000044177	Wfikkn2	3516	0.9423	4.45e-05	0.002639	2.451	1.897	2.971	3.123	7.208	2.975	5.521
ENSMUSG00000048373	Fgfbp1	1526	0.5887	4.51e-05	0.002667	26.95	18.43	23.46	20.52	41.52	28.49	34.85
ENSMUSG00000029309	Sparcl1	1864	0.544	4.56e-05	0.002679	917.3	822.6	881.5	868.5	1013	1269	1674
ENSMUSG00000056973	Ces1d	2004	-3.247	4.57e-05	0.002679	0.76	1.322	0.1263	0.3506	0.1675	0.01605	0.01817
ENSMUSG00000026473	Glul	1100	0.3922	4.65e-05	0.002713	1485	1260	1543	1392	2114	1874	1814
ENSMUSG00000006373	Pgrmc1	1857	0.4884	4.67e-05	0.002718	131.9	118	132.1	133.3	228.4	151.9	184.1
ENSMUSG00000037071	Scd1	4836	0.5274	4.69e-05	0.002719	205.6	212.2	193.3	184.2	236.3	340	313.2
ENSMUSG00000032038	St3gal4	2029	0.448	4.76e-05	0.002736	29.03	25.8	24.28	25.03	36.44	38.18	35.84
ENSMUSG00000022199	Slc22a17	2294	-0.4251	4.76e-05	0.002736	161.5	157.4	167	187.6	139.6	126.1	124.7
ENSMUSG00000008540	Mgst1	843	0.4865	4.82e-05	0.002762	62.48	51.48	54.5	50.2	75.94	86.27	75.77
ENSMUSG00000087006	Gm13889	1313	-0.6868	4.88e-05	0.002784	13.72	17.82	17.55	23.41	13.14	11.54	10.32
ENSMUSG00000027434	Nkx2-2	1586	-0.7568	4.95e-05	0.002814	10.14	17.64	14.78	18.9	9.062	9.044	10.24
ENSMUSG00000038453	Srcin1	4175	-0.4371	4.97e-05	0.002814	80.75	83.19	86.23	91.35	60.84	69.07	66.1
ENSMUSG00000037852	Cpe	2087	0.5695	5.04e-05	0.002836	257.3	253.2	279.9	274.3	338	352.3	540.9
ENSMUSG00000037295	Ldlrap1	2697	-0.4339	5.04e-05	0.002836	43.8	38.3	44.03	46.18	31.36	35.1	32.58
ENSMUSG00000053110	Yap1	2731	0.4782	5.06e-05	0.002838	18.28	15.98	17.27	17.54	29.87	22.16	22.98
ENSMUSG00000040152	Thbs1	5848	1.377	5.12e-05	0.00286	8.385	3.789	8.121	10.23	37.56	10.42	14.16
ENSMUSG00000032024	Clmp	2381	0.7478	5.16e-05	0.00287	9.829	6.225	9.708	9.569	20.66	11.19	14.45
ENSMUSG00000039830	Olig2	2437	-0.4837	5.2e-05	0.002879	68.2	73.41	80.8	73.08	47.91	56.78	59.64
ENSMUSG00000019433	Gipc1	1615	-0.4309	5.34e-05	0.002937	64.38	69.18	74.73	79.44	58.13	54.32	53.65
ENSMUSG00000026825	Dnm1	2164	-0.4426	5.35e-05	0.002937	41.57	42.23	50.13	48.21	34.26	31.55	38.61
ENSMUSG00000020577	Tspan13	1142	0.7019	5.36e-05	0.002937	59.13	45.56	69.7	59.67	135.3	68.22	94.27
ENSMUSG00000024330	Col11a2	3341	-0.5085	5.4e-05	0.00295	25.03	29.07	31.97	37.45	22.35	22.13	23.05
ENSMUSG00000031097	Tnni2	726	2.203	5.42e-05	0.00295	0.8256	1.051	0.6336	0.8789	1.81	8.678	1.453
ENSMUSG00000032649	Colgalt2	3730	0.722	5.66e-05	0.00307	2.549	2.485	2.085	1.755	3.209	3.769	4.452
ENSMUSG00000022132	Cldn10	1435	0.9249	5.76e-05	0.003111	3.086	4.169	3.702	3.114	5.494	5.647	9.792
ENSMUSG00000035232	Pdk3	2115	-0.4878	5.82e-05	0.003132	21.93	22.58	21.45	19.03	16.35	16.15	14.69
ENSMUSG00000025510	Cd151	1781	0.4706	6.02e-05	0.003224	43.38	39.15	46.85	49.63	77.24	57.94	58.05
ENSMUSG00000022636	Alcam	1916	0.5784	6.03e-05	0.003224	112	83.43	107.2	103.7	199.1	117.7	157.2
ENSMUSG00000025161	Slc16a3	1710	-0.9202	6.19e-05	0.003297	3.076	3.782	3.444	3.828	2.241	1.975	1.576
ENSMUSG00000027447	Cst3	617	0.4228	6.21e-05	0.003297	940.5	1003	1002	1215	1482	1389	1470
ENSMUSG00000038670	Mybpc2	3624	2.382	6.35e-05	0.003349	0.1082	0.06325	0.1841	0.1234	0.3473	1.394	0.1708
ENSMUSG00000022629	Kif21a	6290	-0.451	6.35e-05	0.003349	17.71	16.77	17.33	16.78	11.12	13.61	14.27
ENSMUSG00000023169	Slc38a1	7359	0.4839	6.39e-05	0.003355	58.33	49.53	48.1	65.54	77.2	86.34	76.77
ENSMUSG00000026399	Cd55	1918	0.6856	6.45e-05	0.003378	11.39	6.755	10.14	9.434	19.5	12.03	15.8
ENSMUSG00000005547	Cyp2a5	998	-4.417	6.59e-05	0.003432	16.23	1.501	0.2045	1.375	0.4765	0.03224	0.1825
ENSMUSG00000025932	Eya1	2277	0.7662	6.6e-05	0.003432	11.69	7.861	10.06	10.28	25.13	11.88	16.05
ENSMUSG00000060961	Slc4a4	3099	0.4991	6.72e-05	0.003484	123.1	97.38	111	126.6	141	171.5	189.8
ENSMUSG00000029053	Prkcz	1768	-0.4391	6.82e-05	0.003522	133	141.2	134.6	134.4	95.61	111.1	104.8
ENSMUSG00000024424	Ttc39c	2061	-0.4953	6.97e-05	0.00359	14.39	14.6	13.49	13.38	9.85	11.06	9.909
ENSMUSG00000039956	Mrap	1001	1.843	7.04e-05	0.003609	0.899	0.7124	0.8505	1.563	7.433	2.057	1.783
ENSMUSG00000061838	Suclg2	2279	0.4467	7.07e-05	0.003616	18.49	17.44	18.07	18.17	28.99	21.65	26.11
ENSMUSG00000022462	Slc38a2	4626	0.6853	7.21e-05	0.003674	122.4	95.73	132.1	125.4	284.9	145.5	167.8
ENSMUSG00000074457	S100a16	829	-0.4799	7.26e-05	0.003688	220.2	255.8	243	228.9	153.9	183.1	191.8
ENSMUSG00000079507	H2-Q1	2279	0.6707	7.34e-05	0.003715	7.801	7.499	8.488	7.59	17.41	8.844	12.87
ENSMUSG00000044042	Fmn1	7015	0.8426	7.44e-05	0.003752	1.235	0.7862	1.391	1.142	2.825	1.47	2.092
ENSMUSG00000030515	Tarsl2	2950	-0.4939	7.53e-05	0.003769	17.74	18.49	17.27	16.51	12.1	14.56	11.97
ENSMUSG00000021756	Il6st	2845	0.4079	7.56e-05	0.003769	119.8	99.35	104	119.7	153.8	147.6	155.4
ENSMUSG00000042659	Arrdc4	1837	0.4827	7.57e-05	0.003769	13.35	12.31	11.62	12.34	20.65	16.53	16.85
ENSMUSG00000049327	Setd8	1321	-0.4568	7.57e-05	0.003769	97.33	111.5	108.4	96.5	74.51	82.62	77.43
ENSMUSG00000023017	Asic1	3763	-0.7201	7.63e-05	0.003786	6.445	8.378	9.288	8.171	4.155	4.258	6.9
ENSMUSG00000009378	Slc16a12	4051	0.6195	7.73e-05	0.003822	5.719	4.407	6.299	5.164	11.08	7.155	7.642
ENSMUSG00000001300	Efnb2	2488	0.7221	7.85e-05	0.003869	10.49	8.98	8.517	10.56	23.97	12.85	12.85
ENSMUSG00000015341	Golga7	1514	-0.4715	7.89e-05	0.003869	322.1	349.8	327.1	305	217.2	273.3	240.1
ENSMUSG00000024650	Slc22a6	4026	0.6927	7.91e-05	0.003869	16.07	13.39	17.17	17.92	38.59	18.22	24.86
ENSMUSG00000031618	Nr3c2	3201	0.6921	7.92e-05	0.003869	5.73	3.54	5.907	5.466	10.72	6.642	8.645
ENSMUSG00000050022	Amz1	2368	-0.6467	7.99e-05	0.003887	5.818	7.39	6.996	7.081	4.09	3.858	5.675
ENSMUSG00000026674	Ddr2	4224	0.7102	8.04e-05	0.003888	18.96	11.87	19.29	17.32	39.67	21.36	25.11
ENSMUSG00000022865	Cxadr	3701	0.6368	8.04e-05	0.003888	30.4	19.58	27.01	28.94	55.48	32.44	40.6
ENSMUSG00000030770	Parva	3502	0.5021	8.06e-05	0.003888	23.27	16.4	20.15	21.5	35.88	25.16	28.7
ENSMUSG00000027737	Slc7a11	4370	0.6306	8.3e-05	0.003987	49.27	32.06	39.1	44.11	86.65	49.73	62.47
ENSMUSG00000037762	Slc16a9	2612	1.097	8.41e-05	0.00403	10.02	5.478	11.04	8.459	32.97	12.12	13.54
ENSMUSG00000068735	Trp53i11	2015	0.6568	8.45e-05	0.00403	76.66	59.12	75.11	84.28	166.7	87.27	109.7
ENSMUSG00000053279	Aldh1a1	2053	0.4549	8.47e-05	0.00403	86.44	70.82	67.31	69.13	101.9	96.26	115.4
ENSMUSG00000027400	Pdyn	1134	1.634	8.53e-05	0.004049	1.424	1.392	2.11	1.126	2.417	2.95	9.409
ENSMUSG00000028125	Abca4	2210	0.7695	8.58e-05	0.00406	5.764	3.735	5.435	5.563	12.39	6.493	8.388
ENSMUSG00000044674	Fzd1	4197	0.5019	8.74e-05	0.004121	11.9	10.39	10.2	11.63	19.88	14.82	13.97
ENSMUSG00000033717	Adra2a	3801	0.531	8.82e-05	0.004146	6.848	8.281	7.385	9.62	12.9	12.16	11.04
ENSMUSG00000041669	Prima1	849	-0.5905	9.01e-05	0.004224	18.56	20.25	19.89	22.01	14	15.65	11.93
ENSMUSG00000030934	Oat	2155	0.444	9.44e-05	0.004411	47.49	38.82	46.6	45.95	73.22	53.03	63.51
ENSMUSG00000054986	Sec14l3	1682	-3.88	9.47e-05	0.004411	4.706	0.3181	0.174	1.31	0.1663	0	0.1732
ENSMUSG00000026986	Hnmt	1427	0.5329	9.74e-05	0.004497	7.97	7.333	6.899	7.428	12.17	9.94	11.3
ENSMUSG00000022178	Ajuba	3503	0.7107	9.75e-05	0.004497	2.272	1.966	1.985	2.126	4.668	2.665	3.327
ENSMUSG00000051065	Mb21d2	3080	-0.5102	9.76e-05	0.004497	10.02	9.947	10	8.761	6.23	7.301	7.65
ENSMUSG00000024935	Slc1a1	2192	-0.4787	9.78e-05	0.004497	83.59	79.55	74.21	75.59	49.23	63.5	61.68
ENSMUSG00000032375	Aph1b	3564	0.5618	9.84e-05	0.004497	8.044	6.518	6.854	10.24	12.86	11.9	11.5
ENSMUSG00000021390	Ogn	2540	0.645	9.86e-05	0.004497	70.44	45.19	67.77	64.76	130.4	73.44	99.16
ENSMUSG00000036206	Sh3bp4	4995	-0.5354	9.86e-05	0.004497	17.03	19.07	22.3	21.71	12.54	12.77	17.77
ENSMUSG00000033006	Sox10	2713	-0.432	0.0001026	0.004664	125.9	139.7	145	160.7	107.9	112.3	109.1
ENSMUSG00000026185	Igfbp5	6006	0.98	0.0001035	0.004676	62.64	42.22	70.96	64.62	208	76.38	87.45
ENSMUSG00000024659	Anxa1	708	0.7831	0.0001035	0.004676	36.82	22.5	39.34	36.31	83.31	41.62	56.52
ENSMUSG00000030029	Lrig1	4900	0.4309	0.000104	0.004688	35.24	31.15	32.33	37.38	42.96	48.34	51.22
ENSMUSG00000023945	Slc5a7	5176	-0.6895	0.0001047	0.004703	2.978	4.153	2.872	3.079	1.729	2.231	2.364
ENSMUSG00000047420	Fam180a	1528	0.4973	0.0001053	0.004717	21.69	22.75	20.3	19.94	37.29	27.35	28.67
ENSMUSG00000020334	Slc22a4	2263	0.4649	0.0001056	0.004717	11.74	10.23	10.7	13.07	15.89	16.16	16.98
ENSMUSG00000036985	Zdhhc9	2654	-0.4209	0.0001062	0.004726	179.9	176	176.6	172.2	127.1	149.8	131.8
ENSMUSG00000068036	Mllt4	3047	0.45	0.0001064	0.004726	32.52	25.55	31.8	34.29	50.41	38.61	43.06
ENSMUSG00000063558	Aox1	5426	0.8049	0.0001072	0.004735	2.193	1.684	2.46	2.432	5.851	2.891	3.222
ENSMUSG00000047793	Sned1	3148	0.52	0.0001073	0.004735	51.78	48.06	56.61	61.68	102.1	64.95	77.17
ENSMUSG00000045532	C1ql1	1473	-0.5402	0.0001085	0.004778	13.88	17.43	18.73	17.86	11.89	11.29	13.23
ENSMUSG00000006611	Hfe	1389	0.4485	0.0001098	0.004818	19.74	17.68	19.21	19.96	30.84	24.44	26.12
ENSMUSG00000020884	Asgr1	1104	0.9503	0.0001101	0.004818	5.535	5.394	6.706	7.14	18.71	6.785	12.03
ENSMUSG00000068184	Ndufaf2	679	-0.5907	0.0001107	0.004818	25.69	24.34	22.84	18.72	15.08	16.35	15.98
ENSMUSG00000020758	Itgb4	5944	-0.4192	0.000111	0.004818	16.04	16.41	14.85	13.38	11.69	11.62	12.04
ENSMUSG00000028842	Ago3	5570	-0.4932	0.0001111	0.004818	30.72	26.48	27.37	23.92	17.4	19.78	22.79
ENSMUSG00000022490	Ppp1r1a	1295	0.5008	0.0001131	0.004884	31.93	36.64	34.75	35.61	62.08	41.21	50.37
ENSMUSG00000025880	Smad7	1930	-0.4507	0.0001132	0.004884	33.96	40.63	38.2	36.51	27.86	29.98	27.16
ENSMUSG00000017057	Il13ra1	3712	0.5414	0.000114	0.004905	10.89	7.746	8.771	8.896	16.38	11.03	13.8
ENSMUSG00000069378	Prdm6	2099	0.893	0.0001146	0.004914	3.396	3.724	3.781	4.061	11.38	4.781	5.603
ENSMUSG00000029167	Ppargc1a	3039	0.5362	0.000115	0.004919	4.458	3.699	4.187	4.451	6.038	5.73	7.207
ENSMUSG00000051550	Zfp579	1813	-0.6008	0.0001166	0.004974	8.895	12.33	11.57	13.75	8.515	7.7	7.672
ENSMUSG00000023092	Fhl1	1530	0.4271	0.000117	0.004978	55.91	50.83	58.69	60.22	93.12	68.13	75.29
ENSMUSG00000026077	Npas2	2360	0.6893	0.0001185	0.005028	2.24	2.007	2.33	2.517	3.852	3.995	3.533
ENSMUSG00000028149	Rap1gds1	2542	-0.4409	0.0001201	0.005044	201.5	203	191.2	176.3	133.2	159.8	149
ENSMUSG00000078746	Gm20938	4130	1.371	0.0001201	0.005044	0.1202	0.1381	0.1294	0.09921	0.3066	0.3403	0.3423
ENSMUSG00000026558	Uck2	1459	-0.4162	0.0001202	0.005044	47.03	46.01	44.25	42.38	35.83	35.66	33.28
ENSMUSG00000025355	Mmp19	3410	0.4742	0.0001203	0.005044	5.957	5.46	5.061	5.994	7.555	8.198	8.512
ENSMUSG00000034958	Atcay	2731	-0.428	0.0001206	0.005044	31.53	34.78	32.92	32.5	22.55	26.99	26.61
ENSMUSG00000026576	Atp1b1	1275	0.6377	0.0001211	0.005053	81.13	61.8	94.07	86.94	167.3	92.18	134.5
ENSMUSG00000045136	Tubb2b	1922	-0.4954	0.0001241	0.005151	181.8	213.2	218.7	207.9	129	144.3	180.5
ENSMUSG00000025375	Aatk	5400	-0.4138	0.0001242	0.005151	164.1	156.1	185.4	202.5	138.1	140.4	134.5
ENSMUSG00000053025	Sv2b	5417	0.7409	0.0001251	0.005175	1.073	0.7615	1.13	1.179	1.652	1.663	2.07
ENSMUSG00000022309	Angpt1	4256	0.4547	0.0001263	0.005203	9.803	7.604	8.428	9.59	13.05	12.89	11.77
ENSMUSG00000027765	P2ry1	3234	0.6262	0.0001267	0.005203	3.86	2.764	3.787	2.745	6.046	5.113	4.662
ENSMUSG00000022893	Adamts1	3611	0.8088	0.0001268	0.005203	8.531	6.721	4.473	6.04	15.62	11.45	8.089
ENSMUSG00000046793	Gpr61	3228	-1.077	0.0001272	0.005206	1.201	1.018	1.033	1.138	0.4332	0.578	0.6091
ENSMUSG00000022122	Ednrb	3933	0.538	0.0001281	0.005224	64.63	60.29	62.55	69.89	72.58	105.5	111.7
ENSMUSG00000027577	Chrna4	1879	-0.6635	0.0001283	0.005224	6.077	5.718	5.974	5.709	3.066	3.92	4.573
ENSMUSG00000069808	Fam57a	1391	-0.4897	0.0001297	0.005266	58.83	68.05	65.24	61.21	41.83	54.84	43.41
ENSMUSG00000032517	Mobp	2650	-0.4523	0.0001307	0.005277	4146	5154	4480	4393	2960	4027	3327
ENSMUSG00000039037	St6galnac5	5667	0.9387	0.0001316	0.005277	0.5254	0.4449	0.5892	0.6368	0.9526	0.9147	1.417
ENSMUSG00000029007	Agtrap	2095	0.5452	0.000132	0.005277	14.87	11.12	13.4	15	25.41	16.69	19.77
ENSMUSG00000026319	2310035C23Rik	2939	-0.3794	0.0001321	0.005277	37.08	35.23	35.1	32.53	27.6	27.52	28.66
ENSMUSG00000048285	Frmd6	4660	0.5296	0.0001321	0.005277	7.304	6.066	6.054	7.038	12.4	8.733	8.628
ENSMUSG00000055067	Smyd3	3049	-0.4802	0.0001322	0.005277	6.869	6.583	7.474	6.94	5.458	4.595	5.536
ENSMUSG00000039005	Tlr4	2971	0.5897	0.0001326	0.005277	2.85	2.485	2.486	2.87	4.763	3.724	4.032
ENSMUSG00000034310	Tmem132d	6139	-0.7299	0.0001327	0.005277	2.079	1.879	2.433	2.039	0.9568	1.577	1.412
ENSMUSG00000063765	Chadl	2307	-0.5161	0.0001333	0.005286	17.85	17.93	19.46	24.43	15.95	14.13	13.21
ENSMUSG00000031548	Sfrp1	4372	0.6435	0.0001354	0.005348	11	7.378	11.19	9.862	21.09	11.89	15.12
ENSMUSG00000021508	Cxcl14	1823	0.5365	0.0001356	0.005348	11.65	13.54	11.5	12.16	15.34	20.4	19.32
ENSMUSG00000032816	Igdcc4	4454	0.4515	0.0001364	0.005367	12.83	11.33	12.74	15.41	20.53	16.26	18.9
ENSMUSG00000022766	Serpind1	2121	0.6448	0.0001374	0.005393	36.74	30.16	35.09	36.06	79.1	37.39	52.52
ENSMUSG00000032440	Tgfbr2	4747	0.5725	0.0001409	0.005502	18.34	12.28	16.38	18.34	32.2	19.86	23.72
ENSMUSG00000031385	Plxnb3	4957	-0.4016	0.0001409	0.005502	83.33	74.51	87.15	85.81	60.8	66.51	67.26
ENSMUSG00000060240	Cend1	1577	-0.4546	0.0001433	0.005559	24.74	26.08	26.31	24.93	17.72	19.12	21.18
ENSMUSG00000029484	Anxa3	832	0.5413	0.0001433	0.005559	67.61	56.37	72.21	65.39	126.6	76.2	94.59
ENSMUSG00000033855	Ston1	2564	0.7451	0.0001435	0.005559	14.75	8.033	13.39	12.48	29.01	16.6	17.98
ENSMUSG00000026614	Slc30a10	5836	0.5109	0.000145	0.005604	4.934	3.836	4.609	4.115	6.772	5.244	7.445
ENSMUSG00000042613	Pbxip1	1675	0.4185	0.0001455	0.005604	71.67	64.97	74.61	76.16	111.1	85.93	102.5
ENSMUSG00000047496	Rnf152	8449	0.6246	0.0001458	0.005604	1.584	1.27	1.076	1.519	2.675	1.944	1.914
ENSMUSG00000018217	Pmp22	1269	0.4224	0.0001467	0.005614	97.05	90.85	90.02	94.46	146.6	128.1	113.8
ENSMUSG00000032519	Slc25a38	1106	-0.4595	0.0001468	0.005614	36.61	42.1	39.73	40.56	31.61	31	27.36
ENSMUSG00000040430	Pitpnc1	4152	0.4665	0.0001478	0.00564	6.572	5.797	6.726	6.118	9.566	7.542	10.09
ENSMUSG00000050912	Tmem123	2103	-0.4346	0.0001504	0.005703	76.38	74.17	70.32	68.38	52.43	60.61	53.25
ENSMUSG00000028167	Bdh2	1788	0.6812	0.000151	0.005703	4.336	3.859	4.091	5.036	9.4	5.811	6.415
ENSMUSG00000062210	Tnfaip8	1026	0.5669	0.0001512	0.005703	10.38	9.25	9.881	9.423	17.08	11.84	16.14
ENSMUSG00000054385	Ceacam2	3351	-1.4	0.000152	0.005703	0.3638	0.5654	0.4541	0.5641	0.191	0.1591	0.2123
ENSMUSG00000032420	Nt5e	3414	0.5936	0.000152	0.005703	7.36	4.819	6.132	6.158	12.03	8.532	8.175
ENSMUSG00000024479	Mal2	2775	0.8851	0.0001521	0.005703	5.627	2.634	5.356	5.604	12.85	6.91	7.901
ENSMUSG00000041794	Myrip	2844	0.5125	0.0001528	0.005703	5.996	4.558	5.704	5.513	7.416	7.703	9.053
ENSMUSG00000020607	Fam84a	3379	0.443	0.0001528	0.005703	11	10.55	9.342	11.94	15.98	14.75	14.55
ENSMUSG00000041731	Pgm5	1696	0.809	0.0001529	0.005703	7.331	4.915	8.326	7.134	18.02	8.67	11.25
ENSMUSG00000055653	Gpc3	2048	0.7757	0.0001537	0.00572	30.71	18.54	33.19	28.08	67.09	31.67	49.22
ENSMUSG00000024538	Ppic	1286	0.5565	0.0001541	0.00572	42.8	31.63	45.75	39.29	77.11	51.13	54.66
ENSMUSG00000021728	Emb	2253	0.7884	0.0001545	0.005722	16.87	11.42	17.03	16.94	42.14	18.96	23
ENSMUSG00000027506	Tpd52	1655	-0.455	0.0001554	0.005723	122.3	134.4	121.3	113.4	84.82	102.4	91.48
ENSMUSG00000058488	Kl	5110	0.6848	0.0001556	0.005723	4.998	3.312	4.274	4.75	9.974	5.291	6.486
ENSMUSG00000014668	Chfr	1826	-0.4155	0.0001556	0.005723	44.43	46.56	45.73	42.83	33.73	36.9	34.09
ENSMUSG00000008999	Bmp7	2325	0.5788	0.0001561	0.005725	50.89	42.12	48.72	57.27	100.9	56.61	74.79
ENSMUSG00000019139	Isyna1	1836	0.6916	0.0001569	0.005739	26.39	27.2	30.53	34.34	71.7	33.75	44.39
ENSMUSG00000037032	Apbb1	1459	-0.3808	0.0001572	0.005739	243.2	235.8	252.5	264.8	196.3	200.8	197.9
ENSMUSG00000019831	Wasf1	2664	-0.4476	0.000158	0.005754	30.82	32.78	30.54	31.47	21.07	26.08	24.42
ENSMUSG00000027239	Mdk	828	0.664	0.0001598	0.005798	23.33	25.65	27.6	25.98	60.04	31.27	35.88
ENSMUSG00000007476	Lrrc8a	4247	0.4343	0.00016	0.005798	11.67	13.06	14.24	14.22	17.41	18.57	19.95
ENSMUSG00000091735	Gpr62	1977	-0.5385	0.0001617	0.005846	19.69	24.67	22.29	22.81	14.63	18.7	14.5
ENSMUSG00000021994	Wnt5a	5329	0.6522	0.0001636	0.0059	6.621	4.251	5.794	6.111	12.55	7.539	7.825
ENSMUSG00000026854	Usp20	1567	-0.3827	0.0001642	0.005903	64.44	64.23	69.66	70.23	51.54	56.08	52.47
ENSMUSG00000034463	Scara3	3405	0.6976	0.0001644	0.005903	34.42	20.86	33.65	37.37	71.38	40.5	47.86
ENSMUSG00000039682	Lap3	877	-0.3984	0.0001664	0.005959	107	106.7	107.1	102.5	75.04	83.84	91.09
ENSMUSG00000042379	Esm1	2097	1.216	0.0001687	0.006027	0.4402	0.5344	0.4828	0.5635	1.614	0.9819	1.06
ENSMUSG00000013584	Aldh1a2	2264	0.6219	0.0001692	0.006033	61.54	44.31	53.67	63.24	118.8	62.77	86.28
ENSMUSG00000026726	Cubn	5692	0.9674	0.0001719	0.006115	1.115	0.5727	0.8205	1.139	2.619	1.26	1.676
ENSMUSG00000050192	Eif5a2	5027	-0.4486	0.0001731	0.006142	11.58	11.58	10.17	10.5	7.974	8.96	8.035
ENSMUSG00000036022	Fam122b	3648	-0.4695	0.0001748	0.006185	6.958	6.995	6.339	6.081	4.892	4.947	5.002
ENSMUSG00000041482	Piezo2	3885	0.4898	0.0001751	0.006185	8.676	6.396	7.496	8.523	12.16	11.67	10.07
ENSMUSG00000026482	Rgl1	2972	0.428	0.000176	0.006201	10.78	10.32	10.53	12.35	16.33	14.54	15.15
ENSMUSG00000039607	Rbms3	2459	0.6029	0.0001785	0.006275	7.424	5.001	5.757	5.948	11.61	7.298	9.684
ENSMUSG00000039252	Lgi2	6364	0.7548	0.0001789	0.006275	0.9971	0.7483	0.9363	0.838	1.74	1.082	1.825
ENSMUSG00000041559	Fmod	1826	0.617	0.0001829	0.006399	190.7	159.1	206.2	190.6	413.9	207.6	274.8
ENSMUSG00000048939	Atp13a5	3421	0.6073	0.000184	0.006424	16.81	12.24	14.34	18.11	32.54	19.53	20.97
ENSMUSG00000031379	Pir	1462	0.8329	0.000185	0.006443	3.329	2.281	2.816	2.729	6.368	3.849	5.303
ENSMUSG00000058135	Gstm1	1000	0.3824	0.0001864	0.006475	125.5	120.5	119.2	127.9	163	167.3	169.7
ENSMUSG00000059173	Pde1a	2675	0.6321	0.0001867	0.006475	14.72	10.13	14.23	15.36	29.26	16.57	19.98
ENSMUSG00000030495	Slc7a10	1018	0.9304	0.0001876	0.006485	3.921	4.353	5.198	4.298	6.32	7.048	13.13
ENSMUSG00000042708	Shcbp1l	1716	-0.8164	0.0001879	0.006485	3.697	3.71	4.062	4.726	2.673	1.761	2.737
ENSMUSG00000069372	Ctxn3	1472	0.7942	0.0001888	0.006501	6.098	3.737	6.096	5.684	12.83	6.513	9.946
ENSMUSG00000050721	Plekho2	3271	0.5824	0.0001905	0.006544	7.407	5.193	7.006	7.449	13.33	8.508	9.731
ENSMUSG00000050447	Lypd6	2305	0.6754	0.0001909	0.006544	3.833	3.612	2.754	3.324	5.253	6.698	4.802
ENSMUSG00000041625	Ggact	681	0.5533	0.0001927	0.006579	40.71	31.69	38.02	38.12	73.07	44.64	52.35
ENSMUSG00000029283	Cdc7	2559	-0.6706	0.0001931	0.006579	3.427	4.528	4.657	3.669	2.842	2.64	2.491
ENSMUSG00000027166	Dnajc24	901	-0.5266	0.0001932	0.006579	14.19	13.68	15.04	15.03	10.65	10.18	10.47
ENSMUSG00000070871	Ccnyl1	2043	-0.4035	0.000194	0.006592	61.46	62.69	61.91	55.38	44.52	49.68	47.79
ENSMUSG00000050840	Cdh20	4012	-0.4961	0.0001955	0.006622	17.79	15.51	15.78	14.19	9.698	12.28	12.89
ENSMUSG00000061411	Nol4l	6004	-0.3949	0.0001958	0.006622	20.14	20.95	18.62	19.74	16.1	16.37	14.53
ENSMUSG00000033720	Sfxn5	1471	0.6098	0.0001974	0.006661	64.42	76.8	71.88	71.78	84.32	102.1	152.3
ENSMUSG00000022969	Il10rb	1705	0.4975	0.000198	0.006666	9.844	9.226	9.846	10.58	17.56	12.31	13.59
ENSMUSG00000013275	Slc41a1	2625	0.5414	0.0001997	0.006708	76.66	57.16	71.38	78.51	139.3	86.61	96.24
ENSMUSG00000032040	Dcps	1048	-0.4387	0.0002033	0.006801	34.1	33.65	32.15	31.96	23.96	26.79	24.91
ENSMUSG00000031596	Slc7a2	4682	0.604	0.0002034	0.006801	24.65	15.44	23.57	20.55	40.21	24.15	35.57
ENSMUSG00000029185	Fam114a1	1757	0.5475	0.0002038	0.006801	14.08	10.44	13.38	12.74	24.17	15.73	17.83
ENSMUSG00000078670	Fam174b	2678	0.5127	0.0002074	0.006908	15.12	14.06	13.2	15.54	27.26	16.82	20.45
ENSMUSG00000019539	Rcn3	912	0.5424	0.0002115	0.007017	41.03	35.9	44.03	42.18	81.22	49.76	54.53
ENSMUSG00000030711	Sult1a1	1162	0.6697	0.0002116	0.007017	50.12	33.89	58.41	46.1	104.6	58	71.68
ENSMUSG00000072235	Tuba1a	1647	-0.3391	0.0002153	0.007123	1824	1751	1887	1832	1368	1544	1570
ENSMUSG00000041617	Ccdc74a	740	-0.6243	0.0002158	0.007124	12.38	14.07	12	12.51	8.427	8.431	8.905
ENSMUSG00000022261	Sdc2	3322	0.4264	0.0002174	0.00716	28.55	21.47	26.33	25.91	41.7	31.7	33.65
ENSMUSG00000056612	Ppp1r14b	919	-0.4431	0.0002198	0.007225	46.98	57.7	57.01	58.87	43.31	40.47	42.6
ENSMUSG00000005716	Pvalb	965	1.926	0.0002217	0.007273	1.458	1.61	1.168	1.092	1.739	11.47	2.264
ENSMUSG00000032372	Plscr2	1350	0.645	0.0002233	0.007308	8.539	6.66	7.053	7.855	16.33	10.48	9.851
ENSMUSG00000028654	Mycl	2393	-0.5265	0.0002254	0.00736	33.52	34.98	39.48	37.48	20.53	26.35	31.65
ENSMUSG00000046618	Olfml2a	5579	0.7679	0.0002303	0.007504	9.587	6.087	8.321	10.18	22.22	10.06	13.2
ENSMUSG00000033981	Gria2	4147	-0.5591	0.0002332	0.007585	17.11	21.07	17.29	17.47	10.39	11.96	16.28
ENSMUSG00000026442	Nfasc	4278	-0.3491	0.0002349	0.007623	1114	923	1010	1021	784.2	898.8	796
ENSMUSG00000029084	Cd38	2075	0.4774	0.0002356	0.007627	26.06	26.33	21.13	25.62	32.22	40.68	34.24
ENSMUSG00000056305	Usp39	2244	-0.4288	0.0002383	0.007699	18.68	18.82	18.91	17.85	14.15	15.15	13.6
ENSMUSG00000019843	Fyn	2107	-0.4497	0.0002388	0.0077	355.6	379.9	351.2	339.1	225.9	299.1	285.9
ENSMUSG00000019966	Kitl	2526	0.4584	0.0002436	0.007835	11.56	9.202	10.36	8.721	14.6	13.37	14.7
ENSMUSG00000025702	March8	1971	-0.4162	0.0002442	0.007835	371.8	328.5	341.1	315.3	235	288.2	266.2
ENSMUSG00000022371	Col14a1	5361	1.688	0.0002446	0.007835	1.382	0.5605	1.343	1.227	8.447	1.506	1.494
ENSMUSG00000067242	Lgi1	2615	0.5445	0.0002477	0.00792	7.776	7.261	6.754	9.1	9.597	11.68	13.73
ENSMUSG00000046743	Fat4	9551	0.7134	0.0002483	0.007922	5.482	3.177	4.509	5.246	10.99	5.827	6.737
ENSMUSG00000051041	Olfml1	1685	0.5809	0.0002488	0.007922	13.54	8.101	11.67	12.3	21	16.02	16.04
ENSMUSG00000015829	Tnr	3732	-0.4374	0.0002525	0.008008	310.2	273.6	292.5	297	186.5	253.3	231.8
ENSMUSG00000058626	Capn11	1589	2.905	0.0002526	0.008008	0.9001	0.06409	0.02895	0.06027	2.182	2.854	1.1
ENSMUSG00000023367	Tmem176a	1038	0.42	0.0002544	0.008015	22.36	22.52	24.29	24.24	33.39	32.98	30.84
ENSMUSG00000036972	Zic4	1786	0.653	0.0002548	0.008015	8.367	8.788	8.618	11.34	20.68	13.38	11.38
ENSMUSG00000071369	Map3k5	1999	0.6233	0.0002553	0.008015	6.533	4.395	4.741	5.335	10.25	8.062	6.831
ENSMUSG00000022696	Sidt1	2546	0.6757	0.0002554	0.008015	10.78	8.52	11.2	12.1	25.32	12.73	15.13
ENSMUSG00000055435	Maf	4791	0.5405	0.0002557	0.008015	11.4	10.71	11.18	11.6	22.84	14.57	13.54
ENSMUSG00000040111	Gramd1b	3070	0.4219	0.000256	0.008015	10.65	11.39	10.25	11.41	14.34	15.48	15.73
ENSMUSG00000036422	Pcdh8	4077	-0.8105	0.0002585	0.008078	1.415	1.399	1.416	1.927	0.8918	0.8363	1
ENSMUSG00000023224	Serping1	1716	0.5423	0.0002596	0.008089	105.9	69.48	81.75	96.22	167.2	119.6	113.8
ENSMUSG00000040562	Gstm2	834	0.6894	0.0002599	0.008089	27.23	22.75	29.5	28.38	66.21	32.17	37.71
ENSMUSG00000017314	Mpp2	2759	-0.3507	0.0002606	0.008094	33.8	32.57	32.84	32.17	26.72	26.75	26.71
ENSMUSG00000022096	Hr	5457	-0.4401	0.0002622	0.008111	21.81	19.55	20.89	25.61	17.32	18.26	14.67
ENSMUSG00000037846	Rtkn2	3538	-0.5259	0.0002622	0.008111	4.163	4.882	4.885	4.47	3.11	3.61	3.223
ENSMUSG00000017756	Slc12a7	5131	0.8535	0.0002633	0.008128	7.596	4.943	8.143	8.819	21.53	8.797	11.38
ENSMUSG00000015243	Abca1	10262	0.4608	0.0002642	0.008139	11.66	9.234	9.713	12.21	18.03	13.3	14.58
ENSMUSG00000009418	Nav1	6125	-0.4633	0.0002659	0.008173	32.89	36.69	31.03	38.45	24.75	29.74	23.81
ENSMUSG00000034171	Faah	2734	-0.4674	0.0002684	0.008222	16.48	16.35	17.42	19.4	12.51	14.74	11.81
ENSMUSG00000016918	Sulf1	2936	0.5092	0.0002685	0.008222	20.93	14.45	17.32	18.56	32.15	24.23	22.55
ENSMUSG00000031425	Plp1	2173	-0.3613	0.0002718	0.008284	21180	21870	21050	20330	14950	20080	15950
ENSMUSG00000036098	Myrf	3692	-0.3888	0.0002718	0.008284	202.1	182.6	197.1	204	142.3	169.9	153.6
ENSMUSG00000039831	Arhgap29	2006	0.5438	0.0002722	0.008284	62.07	40.96	48.03	52.09	97.66	62.55	70.75
ENSMUSG00000073889	Il11ra1	1306	0.4809	0.0002731	0.008293	23.1	23.44	24.15	23.25	42.51	29.13	30.69
ENSMUSG00000051043	Gprc5c	1482	0.6227	0.0002749	0.008332	10.41	9.092	10.9	11.45	22.77	11.98	15.57
ENSMUSG00000027900	Dram2	1219	-0.3978	0.0002766	0.008349	84.79	80.03	73.91	71.59	58.9	65.51	58.72
ENSMUSG00000046491	C1qtnf2	964	0.6036	0.0002768	0.008349	10.51	8.477	10.07	11.06	19.78	12.14	15.6
ENSMUSG00000034320	Slc26a2	3971	1.026	0.0002773	0.008349	31.71	12.67	32.16	28.79	88.34	36.17	43.07
ENSMUSG00000017344	Vtn	1124	0.5862	0.0002783	0.008349	228.5	176.7	269.3	203.7	423.8	242.9	364.3
ENSMUSG00000021779	Thrb	5513	0.5494	0.0002785	0.008349	2.069	1.465	1.677	2.016	2.751	2.73	2.729
ENSMUSG00000041703	Zic5	4767	0.5714	0.0002793	0.008349	3.671	3.179	3.022	3.855	6.799	4.841	4.226
ENSMUSG00000053965	Pde5a	5843	0.7561	0.0002793	0.008349	5.563	3.085	5.392	4.709	11.21	5.434	8.109
ENSMUSG00000021613	Hapln1	5055	1.003	0.0002817	0.008405	0.9632	1.265	0.8694	0.7012	1.295	1.68	2.99
ENSMUSG00000016024	Lbp	1501	0.8111	0.0002825	0.008412	42.54	26.24	38.3	44.7	107	48.55	52.56
ENSMUSG00000026657	Frmd4a	2607	-0.4907	0.000285	0.008469	106.2	74.99	81.51	91.64	56.23	71.73	67.47
ENSMUSG00000030861	Acadsb	1496	0.3868	0.0002859	0.008479	47.45	40.16	44.4	44.24	66.34	54.05	59.16
ENSMUSG00000023886	Smoc2	2832	0.8757	0.0002864	0.008479	7.138	4.038	6.816	6.055	18.12	7.657	8.732
ENSMUSG00000017493	Igfbp4	1687	0.8514	0.0002874	0.008491	43.2	30.6	46.92	37.34	121.6	46.49	55.62
ENSMUSG00000031209	Heph	3700	0.5296	0.0002901	0.008554	5.356	3.558	5.148	5.609	7.944	6.92	7.194
ENSMUSG00000032320	Rcn2	1936	0.4018	0.0002926	0.008612	48.37	49.32	46.02	47.86	59.7	60.7	76.79
ENSMUSG00000066113	Adamtsl1	3258	0.7909	0.0002983	0.008763	5.799	3.439	5.631	6.232	13.85	6.644	8.012
ENSMUSG00000038332	Sesn1	2885	0.4381	0.0003037	0.008903	21.04	19.77	24.62	19.75	34.88	27.53	27.57
ENSMUSG00000017412	Cacnb4	8029	-0.4719	0.0003053	0.008933	20.09	17.85	17.98	16.77	12.28	15.92	12.46
ENSMUSG00000051335	Gfod1	6654	-0.4364	0.0003082	0.009002	6.245	5.405	5.61	5.504	4.081	4.872	4.102
ENSMUSG00000019872	Smpdl3a	1168	0.534	0.0003098	0.009029	29.01	22.27	28.73	26.87	51.78	34.17	34.72
ENSMUSG00000022665	Ccdc80	3659	0.4923	0.0003128	0.009099	8.67	7.829	9.978	8.788	14.89	13.18	10.51
ENSMUSG00000017837	Nkiras2	1331	-0.4139	0.0003151	0.009141	30.31	32.73	32.94	33.65	27.71	23.61	24.48
ENSMUSG00000020427	Igfbp3	2065	0.5402	0.0003154	0.009141	38.15	27.76	28.35	30.2	51.76	53.36	35.25
ENSMUSG00000049791	Fzd4	3685	0.7321	0.0003205	0.009257	4.477	3.013	3.971	2.903	8.6	5.509	4.507
ENSMUSG00000047109	Cldn14	1393	-0.4611	0.0003211	0.009257	19.27	22.56	21.51	21.11	15.38	17.11	15.22
ENSMUSG00000047786	Lix1	3116	0.8354	0.0003213	0.009257	1.922	1.981	1.498	1.385	2.197	3.109	4.146
ENSMUSG00000041556	Fbxo2	1288	0.4862	0.0003221	0.009263	44.7	52.52	48.71	66.2	68.28	82.75	79.62
ENSMUSG00000033377	Palmd	2470	0.5814	0.0003248	0.009311	3.923	3.701	3.409	4.033	7.394	4.948	5.219
ENSMUSG00000027803	Wwtr1	4615	0.4207	0.000325	0.009311	13.51	10.5	11.31	11.82	18.81	15.06	15.26
ENSMUSG00000016624	Phf21b	2126	-0.5157	0.0003261	0.009317	6.11	6.012	5.907	6.863	4.591	4.584	4.35
ENSMUSG00000022687	Boc	4440	0.9728	0.0003264	0.009317	4.792	2.765	5.115	5.884	15.57	6.159	6.742
ENSMUSG00000027852	Nras	1352	-0.4323	0.0003292	0.009379	204.4	197.2	184	174.3	132.3	163.7	141.3
ENSMUSG00000035093	Secisbp2l	3230	-0.3871	0.0003339	0.009496	422.8	344.3	381.8	353.7	274.6	319.8	297.6
ENSMUSG00000041075	Fzd7	4532	0.7351	0.0003348	0.009502	9.328	5.631	8.829	8.871	20.61	9.931	11.93
ENSMUSG00000024646	Cyb5a	793	-0.4481	0.0003392	0.00961	165.4	193.3	186.8	159.9	120.8	144.6	136.8
ENSMUSG00000054453	Sytl5	2268	-0.6392	0.0003412	0.009648	4.863	4.065	4.555	3.76	2.676	3.248	2.682
ENSMUSG00000030595	Nfkbib	1292	-0.5281	0.0003441	0.009713	17.43	19.06	20.55	26.15	16.41	14.54	13.87
ENSMUSG00000037206	Islr	2160	0.7093	0.0003447	0.009713	66.67	49.52	62.77	69.84	160.3	72.21	85.92
ENSMUSG00000033590	Myo5c	6733	-1.046	0.0003472	0.009755	0.7096	0.7216	0.7348	0.5465	0.4488	0.3533	0.2164
ENSMUSG00000049176	Frmpd4	8285	0.738	0.0003475	0.009755	1.925	0.9929	1.686	1.993	3.569	2.128	2.87
ENSMUSG00000021287	Xrcc3	1752	-0.4606	0.0003486	0.009766	18.57	21.63	21.05	20.55	14.43	17.16	14.59
ENSMUSG00000030096	Slc6a6	6169	0.4017	0.0003498	0.009783	46.9	42.18	45.03	50.61	68.33	66.45	54.83
ENSMUSG00000044447	Dock5	10335	0.5578	0.0003588	0.01002	6.416	4.529	5.862	6.047	11.64	6.976	7.633
ENSMUSG00000018171	Vmp1	1556	-0.4166	0.0003604	0.01004	109.9	107.3	102.5	102.3	74.78	91.69	78.99
ENSMUSG00000028413	B4galt1	2698	0.661	0.0003609	0.01004	7.996	6.57	9.603	9.126	19.14	9.746	12.27
ENSMUSG00000020122	Egfr	4538	0.6854	0.0003632	0.01006	7.678	5.438	9.192	7.403	16.85	8.387	12.14
ENSMUSG00000040254	Sema3d	4757	-0.4649	0.0003636	0.01006	50	33.21	45.83	41.54	32.8	33.22	29.91
ENSMUSG00000040584	Abcb1a	2732	0.5379	0.0003637	0.01006	34.82	20.57	32.85	31.5	53.77	38.62	42.93
ENSMUSG00000021411	Pxdc1	1544	-0.4906	0.0003677	0.01015	13.09	16.74	14.86	14.81	10.15	11.36	11.49
ENSMUSG00000069662	Marcks	4048	-0.4355	0.0003695	0.01018	211.9	202	183.3	170.4	126.8	156.6	157.7
ENSMUSG00000037108	Zcwpw1	1724	-0.6507	0.0003718	0.01021	6.834	6.734	6.111	6.146	3.39	5.205	4.184
ENSMUSG00000027525	Phactr3	2404	-0.5034	0.0003721	0.01021	82.67	95.26	106.2	97.77	60.21	83.6	65.11
ENSMUSG00000022206	Npr3	6927	0.8562	0.0003724	0.01021	6.3	3.327	7.345	5.621	15.84	7.25	8.88
ENSMUSG00000031605	Klhl2	3025	-0.4385	0.0003744	0.01025	126.5	122.1	122.1	115.5	78.31	105.2	94.82
ENSMUSG00000062980	Cped1	2715	0.7167	0.0003767	0.01028	15.42	7.813	12.41	12.36	28.08	15.84	17.58
ENSMUSG00000027610	Gss	1495	-0.415	0.0003772	0.01028	62.95	58.83	58.81	62.74	44.66	54.69	42.21
ENSMUSG00000030757	Zkscan2	2210	0.5439	0.0003785	0.0103	12.5	8.573	9.776	11.29	20.07	13.84	13.91
ENSMUSG00000036103	Colec12	3322	0.5332	0.0003805	0.01031	42.92	28.33	38.02	39.49	71.09	45.29	51.46
ENSMUSG00000019975	Ikbip	1804	0.428	0.0003807	0.01031	11.22	10.09	10.35	10.95	16.78	13.41	14.43
ENSMUSG00000021796	Bmpr1a	2352	0.3793	0.0003809	0.01031	55.11	46.99	57.22	55.41	71.48	70.74	75
ENSMUSG00000047045	Tmem164	2974	0.5772	0.0003828	0.01034	14.6	10.31	15.39	15.49	27.49	16.24	21.23
ENSMUSG00000029552	Tes	1884	0.7806	0.000384	0.01034	2.462	2.082	2.907	1.898	5.152	3.449	3.963
ENSMUSG00000050199	Lgr4	3561	0.4908	0.0003844	0.01034	14.65	10.49	12.14	12.98	22.62	15.3	17.16
ENSMUSG00000033149	Phldb2	2972	0.6672	0.0003851	0.01034	16.79	11.64	14.94	14.21	34.69	18.52	18.21
ENSMUSG00000038172	Ttc39b	2400	0.5974	0.0003853	0.01034	8.942	5.535	6.634	7.756	14.32	9.08	10.64
ENSMUSG00000038173	Enpp6	1858	-0.4074	0.0003867	0.01036	231.1	204.6	220.8	193.3	153.5	181.7	162.3
ENSMUSG00000019929	Dcn	1840	0.6501	0.0003895	0.01041	111.4	62.44	77.49	81.61	183.5	116.9	106.6
ENSMUSG00000042589	Cux2	3149	-0.4489	0.0003915	0.01045	14	15.64	16.67	18.35	12.05	13.22	11.51
ENSMUSG00000026383	Epb4.1l5	2711	0.4546	0.0003947	0.01052	8.067	7.185	6.737	7.788	11.52	10.93	9.243
ENSMUSG00000070498	Tmem132b	3252	-0.4483	0.0004031	0.01072	25.73	24.58	27.06	25.14	16.05	21.11	21.2
ENSMUSG00000090061	Nwd2	3600	1.731	0.000408	0.01083	0.2051	0.05659	0.2173	0.1774	0.3419	0.3395	1.032
ENSMUSG00000004885	Crabp2	794	0.5986	0.0004111	0.0109	47.25	38.85	41.79	48.39	97.63	51.87	59.09
ENSMUSG00000024077	Strn	4132	-0.4136	0.0004173	0.01103	165.2	146.6	146.6	141.8	105.3	132.2	112.1
ENSMUSG00000050666	Vstm4	2514	0.5011	0.0004177	0.01103	18.31	14.12	17.87	17.02	31.53	20.43	22.36
ENSMUSG00000029455	Aldh2	1375	0.4763	0.0004182	0.01103	60.27	52.4	64.73	71.03	113.4	72.77	83.46
ENSMUSG00000041120	Nbl1	1793	0.5344	0.0004214	0.01107	136.9	113.4	147.2	160.1	277.9	167.7	184.9
ENSMUSG00000021536	Adcy2	4211	0.5697	0.0004218	0.01107	4.11	3.864	4.683	4.77	5.819	5.432	8.925
ENSMUSG00000040181	Fmo1	1608	0.4141	0.0004224	0.01107	18.01	18.44	18.61	19.68	29.78	23.69	24.12
ENSMUSG00000038058	Nod1	4196	-0.4423	0.0004227	0.01107	7.726	7.677	7.226	7.755	6.186	6.171	5.016
ENSMUSG00000026380	Tfcp2l1	9269	0.8828	0.0004246	0.01107	2.253	1.165	2.24	2.2	5.75	2.289	3.29
ENSMUSG00000038305	Spats2l	1452	0.5867	0.0004248	0.01107	10.66	7.976	8.441	9.76	18.75	11.49	12.88
ENSMUSG00000022231	Sema5a	10809	-0.3961	0.0004254	0.01107	46.15	37.67	40.28	39.36	29.9	34.75	31.77
ENSMUSG00000031610	Scrg1	700	-0.5862	0.0004259	0.01107	105.2	157.4	148.1	106	78.88	103.5	85.43
ENSMUSG00000038495	Otud7b	5182	-0.4089	0.0004263	0.01107	79.52	77.82	77.24	70.59	55.55	66.89	56.06
ENSMUSG00000029718	Pcolce	1077	0.6327	0.0004275	0.01108	50.14	35.27	45.88	46.01	101.1	49.75	64.13
ENSMUSG00000031558	Slit2	3644	0.5837	0.0004319	0.01117	19.44	12.46	18.6	20.56	36.35	23.2	23.42
ENSMUSG00000031099	Smarca1	2907	0.4896	0.0004331	0.01119	4.771	3.826	5.026	4.559	6.649	6.065	7.178
ENSMUSG00000052957	Gas1	2961	0.5907	0.0004373	0.01127	15.58	14.45	13.57	15.94	32.61	20.19	17.18
ENSMUSG00000030199	Etv6	2630	-0.3873	0.0004391	0.0113	29.29	26.58	26.08	25.41	20.25	22.24	21.32
ENSMUSG00000031383	Dusp9	2722	-0.9903	0.0004448	0.0114	1.111	1.282	1.082	1.49	0.6577	0.6264	0.6556
ENSMUSG00000022744	Cldnd1	1116	-0.3951	0.0004448	0.0114	167.2	174.1	155.3	161.6	122.3	140.3	126.4
ENSMUSG00000039062	Anpep	3609	0.706	0.0004453	0.0114	10.24	6.04	8.905	8.98	20.6	9.929	13.02
ENSMUSG00000029723	Tsc22d4	1692	-0.4063	0.0004482	0.01146	209.8	241.3	249.6	265.3	181.2	202.6	182.7
ENSMUSG00000032332	Col12a1	5035	1.023	0.0004491	0.01146	14.51	6.813	14.39	15.53	46	15.81	19.68
ENSMUSG00000024085	Man2a1	2776	0.5576	0.0004525	0.01152	15.88	10.68	14.7	14.31	27.41	16.05	20.37
ENSMUSG00000052613	Pcdh15	5091	-0.4488	0.000453	0.01152	5.64	5.281	5.914	5.311	3.827	3.972	4.849
ENSMUSG00000054793	Cadm4	2161	-0.3747	0.0004547	0.01152	233.6	239.4	252.3	259.5	189.2	213	187.8
ENSMUSG00000040536	Necab1	3528	0.6889	0.0004554	0.01152	1.857	1.339	1.395	1.412	2.291	2.243	3.025
ENSMUSG00000048332	Lhfp	2379	0.3731	0.0004558	0.01152	27.17	22.93	24.83	25.37	35.79	34.01	31.19
ENSMUSG00000036596	Cpz	1295	1.272	0.0004565	0.01152	7.288	4.031	6.414	6.732	30.67	6.608	9.196
ENSMUSG00000070867	Trabd2b	6617	0.9981	0.0004566	0.01152	3.58	1.867	4.477	3.519	11.34	3.968	5.727
ENSMUSG00000002274	Metrn	1175	-0.3985	0.00046	0.01155	65.75	77.94	77.6	87.95	60.49	62.07	59.91
ENSMUSG00000022863	Btg3	928	0.8471	0.0004607	0.01155	6.562	5.393	11.41	13.26	18.28	16.88	15.91
ENSMUSG00000032221	Mns1	2291	-0.5723	0.0004614	0.01155	5.608	5.447	4.556	4.641	3.943	3.498	3.165
ENSMUSG00000045664	Cdc42ep2	1491	-0.4582	0.0004617	0.01155	40.78	52.13	44.67	42.84	32.98	37.59	31.61
ENSMUSG00000039031	Arhgap18	1593	0.4685	0.0004618	0.01155	14.69	10.58	12.62	12.81	20.8	15.87	17.97
ENSMUSG00000034462	Pkd2	5174	0.3777	0.0004647	0.01159	15.69	13.23	14.93	15	23.25	18.07	18.24
ENSMUSG00000024899	Papss2	3635	0.6091	0.0004649	0.01159	3.384	2.732	3.367	3.382	6.321	3.416	5.611
ENSMUSG00000068874	Selenbp1	1515	0.4533	0.000468	0.01165	12.46	9.731	11.5	12.62	18.36	15.64	15.3
ENSMUSG00000026989	Dapl1	573	0.7911	0.0004689	0.01165	11.23	8.562	11.62	10.43	26.09	11.53	19.04
ENSMUSG00000044006	Cilp2	4314	1.512	0.0004698	0.01166	0.92	0.5608	1.28	1.384	6.445	1.089	1.773
ENSMUSG00000051000	Fam160a1	3925	0.7925	0.0004753	0.01177	2.36	1.606	2.58	2.314	5.81	2.483	3.711
ENSMUSG00000000374	Trappc10	5048	-0.3577	0.0004777	0.01181	39.74	35.02	38.94	39.2	30.48	30.95	31.35
ENSMUSG00000024098	Twsg1	4046	0.4619	0.0004783	0.01181	29.28	21.69	25.78	28.56	46.16	32.72	34.12
ENSMUSG00000059316	Slc27a4	4054	-0.365	0.000479	0.01181	33.61	34.18	36.57	33.7	28.56	27.54	27.35
ENSMUSG00000021573	Tppp	2747	-0.4117	0.0004839	0.01191	537.3	526.8	486.7	463.8	343.2	445.8	386.7
ENSMUSG00000029777	Gars	2390	-0.358	0.000487	0.01197	35.5	33.51	34.29	32.48	27.97	26.73	27.79
ENSMUSG00000035275	Raver2	3469	0.486	0.000488	0.01197	2.98	3.575	3.489	3.627	4.862	4.563	5.501
ENSMUSG00000050295	Foxc1	3953	0.6578	0.0004912	0.01202	9.253	6.011	7.991	8.66	18.39	9.134	11.82
ENSMUSG00000011884	Gltp	1166	-0.4064	0.0004918	0.01202	507.3	584.8	568.5	518.4	403.8	475	399.1
ENSMUSG00000058248	Kcnh1	6522	1.13	0.0004925	0.01202	0.3007	0.2382	0.3563	0.4015	0.4717	0.6264	1.111
ENSMUSG00000044783	Hjurp	1947	-0.5761	0.0004953	0.01207	30.45	29.28	17.47	27.74	19.75	17.08	18
ENSMUSG00000021669	Col4a3bp	4562	0.3804	0.0004963	0.01208	13.06	11.21	11.67	12.12	16.24	17.16	15.19
ENSMUSG00000021319	Sfrp4	1756	1.481	0.0004996	0.01212	3.443	1.755	2.987	2.728	17.16	3.701	3.111
ENSMUSG00000060843	Ctnna3	3092	0.8454	0.0005003	0.01212	1.343	1.013	1.049	1.435	1.628	2.486	2.626
ENSMUSG00000020218	Wif1	1990	0.769	0.0005013	0.01212	3.49	2.176	2.208	3.466	4.962	5.885	4.081
ENSMUSG00000026950	Neb	10190	1.468	0.0005013	0.01212	0.07246	0.07497	0.03613	0.05014	0.1321	0.2589	0.1108
ENSMUSG00000002602	Axl	2119	0.4054	0.0005024	0.01213	46.1	36.09	45.39	51.3	65.75	54.15	64.51
ENSMUSG00000045827	Serpinb9	3434	0.6444	0.0005091	0.01227	5.093	3.426	4.937	4.651	10.13	5.302	6.67
ENSMUSG00000034981	Parm1	5068	-0.364	0.0005114	0.01231	15.25	13.52	13.85	13.89	11.06	11.33	11.77
ENSMUSG00000020585	Laptm4a	1773	0.3876	0.0005124	0.01231	196.6	176.9	193.7	204.9	309.1	221.1	258
ENSMUSG00000039166	Akap7	1114	0.4274	0.0005138	0.01233	21.25	18.47	19.56	20.32	32.21	24.39	26.8
ENSMUSG00000053510	Nrd1	1807	-0.4125	0.0005156	0.01235	174	165.2	166.8	136.9	115.3	124.6	136.2
ENSMUSG00000019913	Sim1	7355	1.577	0.0005182	0.01237	0.1072	0.05502	0.1447	0.1732	0.2169	0.2397	0.6604
ENSMUSG00000064246	Chil1	1101	0.7663	0.0005188	0.01237	5.634	3.999	6.954	4.638	10.43	6.658	11.17
ENSMUSG00000032252	Glce	2972	0.6093	0.0005196	0.01237	7.67	4.652	6.657	7.112	13.48	8.193	9.348
ENSMUSG00000022425	Enpp2	3011	-0.3613	0.0005206	0.01237	526.5	457.7	488.4	451.1	369.3	423	370.5
ENSMUSG00000032033	Barx2	1968	-0.4707	0.0005207	0.01237	14.04	13.98	13.82	12.53	9.58	11.64	9.253
ENSMUSG00000019558	Slc6a8	1794	-0.3783	0.0005242	0.01243	127.8	133.8	134.8	137.5	96.99	111.7	110.6
ENSMUSG00000032243	Itga11	4298	1.242	0.0005245	0.01243	1.02	0.6517	1.044	0.9807	4.38	1.106	1.381
ENSMUSG00000046876	Atxn1	10547	0.4424	0.0005265	0.01245	1.773	1.525	1.441	1.691	2.165	2.135	2.499
ENSMUSG00000022419	Deptor	4408	0.4379	0.0005305	0.01253	14.5	11.1	12.74	13.76	22.08	16.6	16.26
ENSMUSG00000026163	Sphkap	4174	0.8547	0.0005317	0.01254	0.7242	0.8236	0.9976	0.8415	1.588	1.118	2.094
ENSMUSG00000071856	Mcc	7841	0.5162	0.0005331	0.01255	4.756	3.272	3.656	4.32	6.068	6.728	4.934
ENSMUSG00000009687	Fxyd5	918	0.9545	0.0005359	0.0126	40.22	29.79	54.9	43.29	145.8	47.66	62.36
ENSMUSG00000071658	Gng3	1699	0.531	0.000546	0.01282	21.34	24.79	20.96	17.54	25.72	35.81	33.59
ENSMUSG00000019124	Scrn1	2800	-0.3821	0.000549	0.01287	86.41	89.41	87.16	85.66	63.48	75.08	69.32
ENSMUSG00000038065	Mturn	2040	0.3622	0.0005516	0.01291	26.3	23.2	24.44	23.34	32.48	31.93	32.92
ENSMUSG00000005360	Slc1a3	2022	0.4136	0.0005599	0.01306	332.6	315.7	297.2	350.2	380.7	508.9	448.5
ENSMUSG00000003617	Cp	2025	0.4633	0.00056	0.01306	98.49	62.78	82.16	81.91	134.7	104.6	109.8
ENSMUSG00000032026	Rexo2	1075	-0.4468	0.000562	0.01309	36.94	42.74	43.49	34.22	30.55	30.35	29.1
ENSMUSG00000054252	Fgfr3	2650	0.4586	0.000563	0.01309	27.02	26.6	32.01	35.35	37.94	38.9	52.55
ENSMUSG00000028347	Tmeff1	1400	-0.4429	0.0005642	0.01309	172.9	178.5	168.1	160.9	112.8	152.2	123.4
ENSMUSG00000022321	Cdh10	3039	-0.4505	0.0005646	0.01309	20.28	18.31	19.52	16.01	12.33	15.01	14.84
ENSMUSG00000025478	Dpysl4	2857	-0.3835	0.0005653	0.01309	17.83	18.76	20.2	18.24	14.42	14.94	15.41
ENSMUSG00000047428	Dlk2	1317	-0.9638	0.0005676	0.01312	2.312	2.86	2.741	3.32	1.677	1.538	1.244
ENSMUSG00000031684	Slc10a7	3630	-0.4141	0.0005687	0.01312	8.442	7.71	7.79	7.108	6.388	5.761	6.01
ENSMUSG00000028909	Ptpru	2897	0.7906	0.0005711	0.01316	5.065	5.247	6.979	6.689	16.85	6.495	9.187
ENSMUSG00000027408	Cpxm1	1521	0.6818	0.0005783	0.01331	24.84	20.04	28.5	24.88	61.07	27.52	34.84
ENSMUSG00000031904	Slc7a6	3730	-0.4189	0.0005792	0.01331	7.281	7.162	6.489	6.447	5.557	5.209	5.185
ENSMUSG00000024713	Pcsk5	6229	0.8257	0.000581	0.01331	1.441	0.83	1.519	1.682	3.543	1.617	2.409
ENSMUSG00000024558	Mapk4	4312	0.4359	0.0005812	0.01331	24.19	19.8	26.36	29.03	39.27	31.49	33.87
ENSMUSG00000033910	Gucy1a3	3211	-0.3875	0.0005842	0.01336	24.91	24.44	24.05	20.71	20.08	18.18	17.81
ENSMUSG00000028517	Ppap2b	3159	0.3581	0.0005862	0.01339	82.46	70.76	82.07	83.47	116	95.27	107
ENSMUSG00000048988	Elfn1	3832	-0.7455	0.0005879	0.01339	1.625	1.564	1.784	2.075	0.9063	1.1	1.264
ENSMUSG00000090125	Pou3f1	3849	-0.4723	0.0005883	0.01339	5.057	4.889	5.028	6.374	3.944	4.166	3.83
ENSMUSG00000072812	Ahnak2	4247	0.6204	0.0005941	0.01348	1.674	2.123	2.097	2.226	4.169	2.507	3.07
ENSMUSG00000044337	Ackr3	1734	0.5445	0.0005944	0.01348	8.9	8.119	8.079	8.101	16.31	11.49	9.936
ENSMUSG00000030246	Ldhb	1085	0.369	0.000596	0.01348	118.2	124.6	126.8	117.4	162.5	146.4	181.5
ENSMUSG00000071489	Ptgdr	3187	1.148	0.0005963	0.01348	0.9123	0.522	1.047	1.092	3.274	1.11	1.808
ENSMUSG00000026062	Slc9a2	2794	0.7839	0.0005967	0.01348	13.35	7.456	15.62	14.2	31.97	14.81	21.35
ENSMUSG00000026664	Phyh	1438	0.4103	0.0006	0.01354	25.79	23.47	24.43	22.96	30.85	31.05	38.19
ENSMUSG00000018459	Slc13a3	1895	0.6192	0.0006008	0.01354	59.7	57	63.11	65.48	143	64.88	87.47
ENSMUSG00000050010	Shisa3	2734	1.476	0.0006033	0.01356	4.748	1.95	3.809	4.274	23.12	4.027	5.221
ENSMUSG00000056313	1810011O10Rik	1805	0.834	0.0006038	0.01356	8.054	6.758	8.974	4.954	20.61	10.11	9.443
ENSMUSG00000039899	Fgl2	3788	0.5337	0.0006057	0.01359	22.52	14.62	19.89	23.02	38.67	26.07	25.47
ENSMUSG00000027082	Tfpi	2834	0.5081	0.0006118	0.0137	20.65	13.56	16.8	17.23	31.23	20.14	24.32
ENSMUSG00000020176	Grb10	2332	0.5923	0.000613	0.01371	20.95	16.46	23.32	21.48	44.86	23.38	28.66
ENSMUSG00000029772	Ahcyl2	2364	0.5275	0.0006161	0.01376	62.06	44.95	66.43	53.03	109.7	68.37	76.75
ENSMUSG00000073600	Prob1	3955	-0.4798	0.0006186	0.01378	5.781	6.329	5.881	7.218	4.731	5.213	4.079
ENSMUSG00000022297	Fzd6	4079	0.4253	0.0006189	0.01378	8.514	6.125	6.368	7.132	10.53	9.48	9.375
ENSMUSG00000096014	Sox1	4832	0.6512	0.0006207	0.0138	1.246	1.165	1.395	1.533	1.8	1.964	2.766
ENSMUSG00000021171	Esyt2	5539	0.3451	0.0006234	0.01384	13.89	11.47	12.74	12.13	17.7	15.66	16.33
ENSMUSG00000005873	Reep5	2894	-0.3618	0.0006283	0.01393	212.6	201.5	201	181.6	153.2	167.6	161.3
ENSMUSG00000027555	Car13	2299	0.9682	0.0006321	0.01398	12.61	6.093	15.76	12.15	37.25	13.92	20.22
ENSMUSG00000005251	Ripk4	3642	-1.194	0.0006322	0.01398	1.007	0.8321	1.409	1.28	0.3379	0.795	0.39
ENSMUSG00000027339	Rassf2	3638	0.3694	0.000634	0.01399	53.82	46.93	53.4	53.55	79.54	65.47	63.96
ENSMUSG00000044519	Zfp488	4301	-0.3905	0.000636	0.01402	33.56	36.79	35.81	34.17	25.74	29.97	27.52
ENSMUSG00000038576	Susd4	1345	-0.4796	0.0006394	0.01407	19.93	24.91	22.37	23.54	15.69	14.9	20.22
ENSMUSG00000058571	Gpc6	4201	0.61	0.000642	0.01411	14.83	8.769	13.65	14.61	27.41	16.6	17.66
ENSMUSG00000022557	Bop1	2476	-0.444	0.0006476	0.01419	11.26	12.46	14.04	14.02	10.9	8.524	10.25
ENSMUSG00000037280	Galnt6	3446	-0.4401	0.0006477	0.01419	19.67	19.7	17.83	20.88	14.03	17.38	13.22
ENSMUSG00000036437	Npy1r	3007	0.6647	0.0006519	0.01426	4.962	3.8	4.407	4.077	10.19	4.825	6.393
ENSMUSG00000029563	Foxp2	2162	0.7034	0.0006586	0.01439	10.37	6.447	8.293	7.689	20.4	9.816	11.54
ENSMUSG00000025432	Avil	1681	1.819	0.0006612	0.01443	0.1372	0.1363	0.06841	0.1519	0.3493	0.2487	0.7796
ENSMUSG00000028830	AU040320	2328	-0.3308	0.0006626	0.01444	49.86	43.3	47.27	49.05	39.93	38.18	39.07
ENSMUSG00000020483	Dynll2	1966	-0.4681	0.0006656	0.01448	205.7	289.1	222.8	213.1	164.1	187.1	172.9
ENSMUSG00000033542	Arhgef5	2286	0.5261	0.0006677	0.01451	5.763	5.459	6.501	6.147	11.39	7.753	7.65
ENSMUSG00000026156	B3gat2	2960	-0.4462	0.000674	0.01462	16.64	16.85	17.76	14.12	11.09	12.09	14.22
ENSMUSG00000022516	Nudt16l1	1269	-0.3969	0.00068	0.01472	42.41	48.91	47.85	44.29	37.93	37.17	33.38
ENSMUSG00000024076	Vit	2720	0.6909	0.0006806	0.01472	3.181	1.947	3.079	2.841	6.119	3.56	4.232
ENSMUSG00000070366	Ppapdc1a	1088	0.5066	0.0006848	0.01479	9.608	8.239	9.961	7.602	13.34	12.77	13.12
ENSMUSG00000066151	Fkbp15	3063	-0.3634	0.0006859	0.01479	46.86	43.77	45.63	45.06	34.51	38.36	36.67
ENSMUSG00000016494	Cd34	2193	0.3511	0.0006937	0.01492	29.52	26.11	29.81	26.89	38.13	36.73	36.66
ENSMUSG00000000303	Cdh1	3816	0.9575	0.0006938	0.01492	13.99	5.398	14.41	14.32	35.45	14.65	22.87
ENSMUSG00000020183	Cpm	2591	-0.4956	0.0006953	0.01493	51.1	40.12	48.31	44.49	25.4	37.48	38.3
ENSMUSG00000029088	Kcnip4	2264	1.117	0.0006965	0.01494	1.101	0.8772	1.179	1.015	1.618	1.549	3.924
ENSMUSG00000032878	Ccdc85a	3409	0.4526	0.0006974	0.01494	4.73	4.168	5.662	5.555	7.279	6.662	7.479
ENSMUSG00000003420	Fcgrt	1738	0.5599	0.0006995	0.01496	42.74	34.11	43.89	44.52	89.23	46.59	54.63
ENSMUSG00000028974	Dffa	2146	-0.4426	0.0007013	0.01498	11.07	12.45	12.31	11.88	8.953	10.03	8.293
ENSMUSG00000032327	Stra6	1375	0.8768	0.000703	0.01498	20.96	10.56	16.36	22.04	52.83	24.87	22.43
ENSMUSG00000032724	Abtb2	4558	-0.3776	0.0007032	0.01498	17.31	18.97	20.19	18.75	13.53	15.03	16.5
ENSMUSG00000035237	Lcat	1342	0.5112	0.0007066	0.01501	25.9	27.91	27.4	26.96	30.29	39.29	50.42
ENSMUSG00000028583	Pdpn	1289	0.384	0.0007068	0.01501	35.26	30.26	36.02	33.04	50.67	43.18	42.88
ENSMUSG00000030672	Mylpf	517	2.541	0.0007124	0.01511	1.384	1.773	1.558	1.544	0.8662	24.89	1.831
ENSMUSG00000026586	Prrx1	4719	0.4256	0.0007153	0.01515	5.509	5.914	5.141	5.245	8.886	6.91	7.057
ENSMUSG00000020331	Hcn2	3142	0.4713	0.0007171	0.01517	11.75	10.82	11.64	12.84	13.26	17.92	19.46
ENSMUSG00000028266	Lmo4	1161	0.5806	0.0007237	0.01525	61.07	47.42	62.74	63.71	130.5	66.98	77.22
ENSMUSG00000079580	Tmem217	858	-2.26	0.000724	0.01525	0.6186	0.6827	0.5095	0.2233	0.1956	0.07499	0.04245
ENSMUSG00000024302	Dtna	4005	0.4142	0.0007241	0.01525	33.8	32.43	31.83	30.1	42.09	51.19	39.26
ENSMUSG00000032359	Ctsh	981	0.4242	0.0007253	0.01526	62.81	51.34	61.22	61.45	100.9	68.97	78.02
ENSMUSG00000023885	Thbs2	5922	0.7791	0.000735	0.01544	12.15	6.094	9.954	11.21	26.43	12.28	14.1
ENSMUSG00000049612	Omg	2228	-0.4169	0.0007359	0.01544	122.1	119.2	111.5	104.6	78.4	100.6	86.99
ENSMUSG00000067276	Capn6	4050	0.7704	0.000754	0.01578	2.108	1.157	1.608	1.538	3.98	2.383	2.161
ENSMUSG00000025089	Gfra1	2054	-0.4165	0.0007556	0.01578	58.64	51.01	54.43	56.86	36.2	49.56	42.54
ENSMUSG00000004328	Hif3a	3023	0.4194	0.0007561	0.01578	6.946	8.189	8.662	8.335	11.17	11.5	10.76
ENSMUSG00000063297	Luzp2	1038	-0.4807	0.0007563	0.01578	55.27	44.43	48.72	42.36	29.18	35.43	41.75
ENSMUSG00000021194	Chga	1882	-1.399	0.0007584	0.0158	7.124	25.62	7.592	6.499	4.236	3.197	6.618
ENSMUSG00000049241	Hcar1	3285	0.7444	0.0007601	0.01581	4.257	3.45	4.195	4.336	11.09	4.632	5.576
ENSMUSG00000031216	Stard8	2797	0.5225	0.000763	0.01583	6.113	4.708	6.302	6.245	11.06	6.947	8.164
ENSMUSG00000025616	Usp16	1812	-0.4006	0.0007645	0.01583	30.33	31.64	33.34	27.01	23.37	23.29	25.58
ENSMUSG00000037254	Itih2	1666	0.8579	0.0007647	0.01583	74.23	37.13	54.75	70.94	178.7	70.12	87.16
ENSMUSG00000039765	Cc2d2a	3491	0.4096	0.0007653	0.01583	7.41	7.083	6.729	7.227	11.27	9.363	8.784
ENSMUSG00000023336	Wfdc1	1213	0.6077	0.0007716	0.01594	10.92	9.868	14.76	12.4	24.56	13.53	19.03
ENSMUSG00000028780	Sema3c	2608	0.4497	0.000773	0.01595	6.847	5.829	7.762	6.379	10.49	8.202	9.885
ENSMUSG00000038034	Igsf8	1708	-0.4734	0.0007748	0.01596	134.6	155.3	177.1	180	119.5	140.1	102
ENSMUSG00000049100	Pcdh10	6806	-0.3491	0.0007801	0.01605	18.95	16.76	17.47	17.1	13.53	13.66	15.77
ENSMUSG00000029096	Htra3	2316	0.5997	0.0007824	0.01606	31.91	24.03	35.05	38.37	71.64	38.61	42.81
ENSMUSG00000001700	Gramd3	2605	-0.3926	0.0007832	0.01606	69.79	70.26	65.65	62.2	49.48	58.61	50.48
ENSMUSG00000032368	Zic1	4208	0.479	0.0007836	0.01606	17.51	16.5	15.67	20.33	32.89	22.87	20.28
ENSMUSG00000018340	Anxa6	2480	0.3484	0.0007888	0.01614	36.07	33.9	37.13	39.22	54.74	42.45	48.03
ENSMUSG00000037907	Ankrd13b	2309	-0.4367	0.0007912	0.01617	19.46	23.32	23.97	26.88	18.36	18.85	16.56
ENSMUSG00000073418	C4b	2297	0.4024	0.000796	0.01625	135	93.55	118.5	130.2	176.6	150.4	163.6
ENSMUSG00000026988	Wdsub1	1068	-0.3864	0.0008005	0.01632	28.82	27.69	27.18	29.35	24.21	21.29	21.8
ENSMUSG00000037960	1110007C09Rik	804	-0.4135	0.0008097	0.01648	53.27	61.51	58.81	64.19	48.36	48.94	41.49
ENSMUSG00000053644	Aldh7a1	1460	0.3306	0.0008149	0.01656	71.41	68.33	73.3	73.59	93.76	88.43	98.46
ENSMUSG00000053550	Shisa7	3582	-0.4529	0.0008156	0.01656	4.831	4.671	4.657	5.117	3.475	3.449	4.046
ENSMUSG00000029428	Stx2	1212	-0.3708	0.0008168	0.01656	81.17	76.26	76.72	73.04	59.96	68.61	55.93
ENSMUSG00000038602	Slc35f1	4941	-0.4765	0.0008194	0.01659	7.818	8.334	8.894	7.814	4.897	6.628	6.84
ENSMUSG00000032262	Elovl4	1891	-0.4118	0.0008223	0.01662	22.79	20.31	19.97	18.4	14.89	16.33	16.44
ENSMUSG00000033065	Pfkm	2848	0.4255	0.0008231	0.01662	41.72	41.43	45.44	46.71	50.7	60	72.36
ENSMUSG00000026365	Cfh	3486	0.55	0.000826	0.01666	82.84	47.5	74.4	68.81	131.1	83.55	97.52
ENSMUSG00000038375	Trp53inp2	1404	-0.4512	0.0008363	0.01683	478.9	631.4	520	514.2	364.1	468	386.9
ENSMUSG00000058396	Gpr182	3954	0.638	0.0008369	0.01683	5.358	4.006	4.478	5.295	11.25	5.538	6.484
ENSMUSG00000070369	Itgad	2594	-0.5673	0.0008382	0.01684	4.5	4.979	4.171	5.2	2.804	3.766	3.299
ENSMUSG00000025666	Tmem47	2904	0.4397	0.0008436	0.01692	67.36	66.27	56.63	68.61	73.66	100.3	98.53
ENSMUSG00000047230	Cldn2	1363	0.994	0.0008513	0.01706	1.287	1.345	1.502	1.359	3.978	1.912	2.672
ENSMUSG00000035441	Myo1d	3638	-0.3408	0.0008591	0.01715	31.52	30.32	30.9	30.86	23.76	26.66	25.44
ENSMUSG00000028222	Calb1	1886	1.149	0.0008593	0.01715	1.903	1.259	1.968	1.833	2.727	2.122	7.242
ENSMUSG00000028931	Kcnab2	1971	-0.4613	0.00086	0.01715	10.01	10.93	9.897	8.796	7.703	6.723	8.054
ENSMUSG00000027386	Fbln7	3066	0.6016	0.0008608	0.01715	3.018	2.467	3.104	2.989	6.121	3.663	3.919
ENSMUSG00000064210	Ano6	5640	0.4081	0.0008692	0.01728	16.14	12.74	15.15	15.58	25.32	18.12	18.2
ENSMUSG00000046794	Ppp1r3b	4206	0.8167	0.0008694	0.01728	4.326	2.846	3.912	5.338	11.96	5.141	5.49
ENSMUSG00000022150	Dab2	2070	0.5394	0.0008728	0.01731	53.96	35.61	43.3	47.25	90.03	49.51	64.93
ENSMUSG00000029580	Actb	964	-0.3081	0.0008747	0.01731	1161	1190	1248	1185	999.6	982.5	1027
ENSMUSG00000003410	Elavl3	5027	-0.3609	0.0008756	0.01731	90.62	92.24	91.89	88.15	67.55	79.67	72.32
ENSMUSG00000032737	Inppl1	4463	-0.3344	0.0008764	0.01731	56.36	55.62	56.26	59.17	46.79	47.62	45.87
ENSMUSG00000038094	Atp13a4	2284	0.7269	0.0008773	0.01731	4.131	3.912	4.371	4.347	4.481	6.59	10.54
ENSMUSG00000021559	Dapk1	5591	0.5333	0.0008778	0.01731	5.439	4.272	5.868	6.151	10.38	6.03	8.144
ENSMUSG00000039349	C130074G19Rik	3035	0.4033	0.0008837	0.01738	8.886	8.517	8.423	8.176	13.61	10.73	10.72
ENSMUSG00000032526	Deb1	517	-0.4507	0.0008844	0.01738	68.16	73.74	63.64	59.86	43.99	54.32	52.83
ENSMUSG00000090523	Gypc	1621	0.6772	0.0008864	0.01738	13.59	8.655	12.97	12.37	28.66	13.59	17.23
ENSMUSG00000037656	Slc20a2	3649	0.4149	0.0008869	0.01738	46.91	36.3	48.03	53.17	70.32	62.81	57.92
ENSMUSG00000027931	Npr1	1612	0.4913	0.0008871	0.01738	6.9	6.777	7.579	7.172	12.67	8.442	10.08
ENSMUSG00000019852	Arfgef3	8216	0.6122	0.0008904	0.01741	1.514	0.9547	1.4	1.695	1.954	1.895	2.762
ENSMUSG00000061740	Cyp2d22	2771	0.4071	0.0008906	0.01741	14.43	13.09	13.79	17.61	22.15	19.92	18.64
ENSMUSG00000030341	Tnfrsf1a	963	0.4479	0.0008932	0.01743	47.79	39.5	49.52	50.63	82.79	56.48	60.04
ENSMUSG00000091811	Inafm1	1679	0.5616	0.0008941	0.01743	5.003	4.171	4.591	4.774	8.846	6.476	5.965
ENSMUSG00000048078	Tenm4	6593	-0.3499	0.0009018	0.01756	18.02	15.61	15.6	17.99	13.38	14.4	13.17
ENSMUSG00000048782	Insc	1205	-0.3881	0.000912	0.01773	24.37	26.35	25.24	26.31	19.75	20.58	20.49
ENSMUSG00000090958	Lrrc32	3817	0.6826	0.0009163	0.01779	4.147	2.888	4.714	4.484	9.665	4.619	6.078
ENSMUSG00000054920	Klhl5	2867	-0.3845	0.0009184	0.01781	101.1	98.16	97.47	88.3	67.12	80.36	81.79
ENSMUSG00000040322	Slc25a24	2049	0.5827	0.0009276	0.01797	5.327	3.356	4.941	5.283	8.901	6.261	6.861
ENSMUSG00000074384	AI429214	1957	-0.9642	0.0009289	0.01797	2.016	5.153	5.396	4.194	2.015	2.236	2.456
ENSMUSG00000024074	Crim1	5995	0.5506	0.0009312	0.01799	11.22	6.697	10.37	11.02	18.73	11.86	14.28
ENSMUSG00000031565	Fgfr1	2688	0.4807	0.0009357	0.01805	47.8	36	48.94	54.92	84.74	56.62	62.72
ENSMUSG00000020549	Elac2	2241	-0.3819	0.0009382	0.01808	14.06	14.32	14.98	15.72	11.82	11.99	11.44
ENSMUSG00000074652	Myh7b	3418	-0.8794	0.0009418	0.01813	1.148	1.088	1.151	1.373	0.8101	0.6494	0.5433
ENSMUSG00000064373	Sepp1	977	0.3331	0.0009502	0.01827	746.9	723.1	731.3	685	869.2	975.6	982.3
ENSMUSG00000027868	Tbx15	1517	0.759	0.0009524	0.01828	13.25	6.646	13.56	14	29.22	15.1	18.29
ENSMUSG00000032232	Cgnl1	3899	0.4997	0.0009687	0.01857	20.89	14.56	20.94	19.19	35.93	21.29	26.2
ENSMUSG00000023046	Igfbp6	1112	0.8572	0.0009751	0.01867	36	22.65	38.09	51.64	110.8	45.45	53.81
ENSMUSG00000103567	Pcdhga5	4664	0.7001	0.0009809	0.01876	2.881	1.525	2.946	1.666	4.436	3.492	3.479
ENSMUSG00000015994	Fnta	1874	-0.3999	0.0009898	0.01891	89.15	97.33	88.23	77.69	64.17	74.75	68.86
ENSMUSG00000026563	Tada1	1337	-0.3536	0.001007	0.01921	37.32	38.02	37.84	36.19	30.09	30.37	30.55
ENSMUSG00000034930	Rtkn	1509	-0.3796	0.001009	0.01922	123.9	126.7	142	150.3	102.8	117.1	104.1
ENSMUSG00000020620	Abca8b	6237	0.4826	0.001019	0.01939	1.452	1.282	1.357	1.536	1.992	2.089	2.026
ENSMUSG00000038457	Tmem255b	1192	-0.8218	0.001024	0.01947	3.502	4.293	4.766	4.981	3.214	2.266	2.229
ENSMUSG00000038608	Dock10	4089	-0.3844	0.00103	0.01955	94.24	73.11	81.39	78.07	58.52	67.93	67.94
ENSMUSG00000025555	Farp1	2214	0.3344	0.001039	0.0197	45.23	41.28	43.22	48.96	56.44	59.7	58.91
ENSMUSG00000027340	Slc23a2	3371	0.6625	0.001041	0.0197	50.84	31.6	57.58	53.6	113.5	59.4	66.42
ENSMUSG00000054134	Umodl1	4903	-2.602	0.001043	0.01972	1.111	0.2233	0.02815	0.2735	0.07981	0.04593	0.0817
ENSMUSG00000055148	Klf2	1847	0.8395	0.001047	0.01978	5.772	6.439	4.871	5.222	15.81	10.14	5.205
ENSMUSG00000028251	Tstd3	1588	-0.485	0.001051	0.01983	9.038	8.382	8.193	8.133	5.549	6.478	6.743
ENSMUSG00000031398	Plxna3	2146	-0.5153	0.001053	0.01985	11.35	12.78	14.31	11.5	8.732	7.121	11.49
ENSMUSG00000052534	Pbx1	3062	0.3459	0.001058	0.0199	44.53	37.26	41.41	42.61	53.01	54.49	56.31
ENSMUSG00000026602	Nphs2	2103	0.5097	0.001062	0.01997	8.974	6.283	8.412	8.684	14.88	9.528	11.5
ENSMUSG00000025006	Sorbs1	2340	0.4978	0.001064	0.01997	52.74	36.45	41.6	60.31	61.48	73.03	74.55
ENSMUSG00000079484	Phyhd1	1054	0.3992	0.001066	0.01998	18.37	18.63	19.01	21.6	25.55	27.78	26.18
ENSMUSG00000053617	Sh3pxd2a	10422	0.8509	0.001068	0.01999	16.08	8.775	19.13	16.08	45.02	17.31	22.48
ENSMUSG00000050730	Arhgap42	3147	0.4553	0.001069	0.01999	9.561	6.684	7.61	8.026	13.45	10.35	10.22
ENSMUSG00000035686	Thrsp	1277	0.4116	0.00107	0.01999	18	16.11	19.6	18.81	22.63	26.48	25.84
ENSMUSG00000035355	Kcnh4	3848	-1.569	0.001074	0.02003	0.1619	0.1985	0.1435	0.166	0.05815	0.0418	0.07571
ENSMUSG00000025537	Phkg1	1086	0.5732	0.001087	0.02024	9.02	8.48	8.452	8.703	10.1	12.95	17.13
ENSMUSG00000025407	Gli1	3665	0.9319	0.001087	0.02024	0.8878	0.5698	0.8789	1.054	2.419	1.141	1.481
ENSMUSG00000102543	Pcdhgc5	2888	0.5006	0.001093	0.02031	5.158	3.786	4.506	5.672	6.271	7.023	7.69
ENSMUSG00000074743	Thbd	3723	0.7544	0.001095	0.02031	42.78	25.08	46.07	47.77	105.8	44.29	63.27
ENSMUSG00000069171	Nr2f1	1906	0.3768	0.001096	0.02031	18.4	16.08	17	19.93	25.76	23.23	23.09
ENSMUSG00000028680	Plk3	2269	-0.3713	0.0011	0.02035	31.07	29.77	30.29	32.72	25.2	27.06	22.08
ENSMUSG00000033316	Galnt9	2000	1.357	0.0011	0.02035	0.3577	0.2037	0.322	0.3992	1.384	0.4504	0.7284
ENSMUSG00000026202	Tuba4a	1165	0.696	0.001109	0.02048	10.1	10.09	12.42	10.66	15.02	12.34	27.49
ENSMUSG00000028673	Fuca1	2525	0.3321	0.00111	0.02048	20.83	20.08	21.4	21.69	29.16	25.51	27.69
ENSMUSG00000048218	Amigo2	2871	0.5998	0.001114	0.02053	1.833	2.014	2.212	1.969	2.923	2.824	3.755
ENSMUSG00000041205	Map6d1	3273	-0.3941	0.00113	0.0208	92.95	91.05	83.99	82.99	60.11	77.21	70.07
ENSMUSG00000033033	Calhm2	2917	0.7493	0.001139	0.02093	1.732	1.37	1.64	1.905	4.113	2.15	2.447
ENSMUSG00000000957	Mmp14	1184	0.5269	0.001143	0.02096	69.36	47.97	63.14	71.05	127.7	73.91	81.15
ENSMUSG00000031875	Cmtm3	1616	0.3777	0.001143	0.02096	13.54	14.06	14.24	15.53	19.32	18.99	19.67
ENSMUSG00000048546	Tob2	3994	0.4928	0.001149	0.02105	11.2	10.25	10.42	10.44	19.99	14.98	11.42
ENSMUSG00000050732	Vamp8	1448	0.4382	0.00115	0.02105	14.66	13.05	13.76	14.69	24.13	16.06	19.16
ENSMUSG00000023030	Slc11a2	1343	-0.3531	0.001154	0.0211	36.09	37.05	40.25	37.64	31.12	31	29.91
ENSMUSG00000038175	Mylip	3062	0.6075	0.001156	0.02111	5.042	3.941	3.492	5.015	9.455	5.631	5.685
ENSMUSG00000028969	Cdk5	1056	-0.3563	0.001162	0.02118	79.76	97.01	95.6	91.97	71.02	75.1	75.47
ENSMUSG00000023262	Acy1	993	-0.4231	0.00119	0.02166	19.54	18.59	21.11	19.78	15.18	13.86	16.9
ENSMUSG00000041926	Rnpep	1482	-0.3987	0.001191	0.02166	25.77	31.27	28.92	30.48	25.37	21.1	22.39
ENSMUSG00000056201	Cfl1	1148	-0.3623	0.001193	0.02168	564.5	646.8	593.7	561.6	435.9	506.5	489.7
ENSMUSG00000030847	Bag3	2591	0.4726	0.001196	0.0217	10.15	9.78	8.933	12.29	18.4	13.47	12.58
ENSMUSG00000027875	Hmgcs2	2907	0.5005	0.001198	0.0217	43.54	40.8	41.01	46.69	87.39	51.58	51.19
ENSMUSG00000020805	Slc13a5	1417	0.5791	0.001199	0.0217	5.552	4.025	4.221	5.363	7.085	6.56	8.634
ENSMUSG00000002908	Kcnn1	4043	-0.7584	0.0012	0.0217	1.233	1.247	1.178	1.635	0.8578	0.8275	0.7389
ENSMUSG00000053289	Ddx10	3368	-0.3985	0.001204	0.02174	6.392	6.563	6.271	6.201	5.083	5.158	4.769
ENSMUSG00000035000	Dpp4	1808	0.6503	0.001209	0.0218	23.41	11.04	15.48	20.68	36.16	23.85	26.18
ENSMUSG00000041633	Kctd12b	4823	0.4043	0.001211	0.02182	3.53	3.229	3.1	3.535	4.97	4.52	4.286
ENSMUSG00000020137	Thap2	3408	-0.4098	0.001214	0.02185	6.906	6.89	6.172	6.466	5.278	5.428	4.766
ENSMUSG00000027015	Cybrd1	5339	0.4091	0.001216	0.02185	9.931	9.104	9.429	11.56	13	15.64	12.55
ENSMUSG00000051339	2900026A02Rik	5876	0.4806	0.001225	0.02197	3.389	2.521	3.55	3.689	5.646	3.909	4.741
ENSMUSG00000032172	Olfm2	1530	-0.4614	0.001226	0.02197	17.99	16.1	20.18	19.29	11.39	14.72	15.4
ENSMUSG00000041073	Nacad	2208	-0.3459	0.001227	0.02197	48.25	47.45	51.26	55.18	37.85	43.05	42.68
ENSMUSG00000048583	Igf2	2130	0.4907	0.001231	0.02202	1392	1204	1356	1258	2669	1364	1700
ENSMUSG00000041959	S100a10	591	0.4346	0.001238	0.02212	56.85	54.94	60.19	50.58	96.74	66.52	71.67
ENSMUSG00000045954	Sdpr	3055	0.5517	0.001243	0.02216	11.4	8.244	11.91	9.962	21.51	12.38	13.63
ENSMUSG00000078921	Tgtp2	2810	1.124	0.001243	0.02216	0.5771	0.523	0.5863	0.7352	2.241	1.071	0.8047
ENSMUSG00000029802	Abcg2	1230	0.3963	0.001254	0.02233	44.12	33.55	42.71	38.41	62.74	48.81	51.26
ENSMUSG00000026604	Ptpn14	4380	0.5111	0.001258	0.02237	10.31	7.104	9.412	9.456	17.78	10.96	11.58
ENSMUSG00000020538	Srebf1	3846	0.4368	0.001266	0.02248	25.36	22.88	26.8	35.72	41.93	37.77	36.79
ENSMUSG00000025491	Ifitm1	726	0.4882	0.00128	0.02271	35.5	31.27	37.26	35.95	66.92	38.55	47.98
ENSMUSG00000029268	Ugt2a1	2012	-4.074	0.001283	0.02274	6.203	0.2782	0.04573	0.4919	0.2641	0	0.05428
ENSMUSG00000052609	Plekhg3	4955	-0.3515	0.001296	0.02293	31.74	29.42	34.08	36.55	27.52	27.19	25.57
ENSMUSG00000036006	Fam65b	2440	0.6213	0.001305	0.02308	3.575	2.731	3.267	3.872	6.731	3.613	5.798
ENSMUSG00000005883	Spo11	2136	0.9502	0.001315	0.02322	0.9075	0.787	0.8188	1.39	2.527	1.612	1.705
ENSMUSG00000046314	Stxbp6	1675	-0.38	0.001318	0.02324	41.97	42.17	42.41	39.22	29.02	35.78	34.23
ENSMUSG00000069303	Hist1h2br	1726	-1.571	0.001321	0.02326	0.2625	0.3857	0.7568	0.7153	0.1973	0.1591	0.193
ENSMUSG00000059555	Tor4a	1463	0.7641	0.001322	0.02326	5.662	3.638	5.08	6.308	13.12	5.52	8.812
ENSMUSG00000048537	Phldb1	2659	-0.3604	0.001326	0.02331	203.6	207.3	231.9	259.4	179.1	191.3	175.6
ENSMUSG00000015806	Qdpr	1035	-0.3565	0.001334	0.02342	120.9	131	127.9	124.8	92.61	106.9	106.9
ENSMUSG00000025776	Crispld1	2800	1.106	0.001337	0.02344	3.057	1.72	3.295	2.851	11.74	2.998	3.732
ENSMUSG00000024663	Rab3il1	1511	0.4815	0.001349	0.02362	17.5	15.37	16.31	17.41	32.08	19.27	21.23
ENSMUSG00000037362	Nov	2869	0.8549	0.001353	0.02368	89.24	39.92	115.9	93.79	224.6	102.4	151.7
ENSMUSG00000042249	Adrbk2	2672	0.4246	0.001358	0.02372	6.225	6.499	5.848	6.13	9.273	7.03	9.593
ENSMUSG00000026970	Rbms1	2928	0.5211	0.001362	0.02377	13.29	8.512	11.66	11.57	21.7	14.74	13.9
ENSMUSG00000007617	Homer1	2167	-0.4372	0.001366	0.02382	15.61	15.4	12.97	12.81	9.668	11.21	11.78
ENSMUSG00000040848	Sft2d2	3337	0.328	0.001371	0.02386	31.31	26.15	27.78	30.65	41.06	36.07	36.04
ENSMUSG00000031990	Jam3	1601	-0.3645	0.001372	0.02386	139.4	144.1	135.9	129.1	104.9	121.5	104.7
ENSMUSG00000036880	Acaa2	1515	0.5319	0.001373	0.02386	16.37	11.78	15.95	14.42	28.67	15.93	21.51
ENSMUSG00000030287	Itpr2	6130	-0.4244	0.001384	0.02401	44.92	36.9	31.78	47.87	30.29	31.4	31.76
ENSMUSG00000025370	Cdh9	3219	2.016	0.001389	0.02406	0.09319	0.07911	0.1144	0.0496	0.09558	0.1599	0.8372
ENSMUSG00000020810	Cygb	2331	0.8193	0.001389	0.02406	4.207	3.027	3.81	2.822	10.31	3.906	4.984
ENSMUSG00000033965	Slc16a2	1780	0.3512	0.001391	0.02406	32.13	28.02	29.19	33.46	43.9	40.43	37.42
ENSMUSG00000036832	Lpar3	2464	-1.157	0.001394	0.02406	0.8897	0.7442	0.6028	0.9523	0.3519	0.2481	0.5183
ENSMUSG00000061524	Zic2	1602	0.5866	0.001394	0.02406	26.59	19.28	26.89	33.4	56.59	31.99	35.73
ENSMUSG00000001065	Zfp276	1939	-0.4122	0.001397	0.02406	35.09	44.55	43.71	39.26	29.24	34.69	31.12
ENSMUSG00000062591	Tubb4a	2228	-0.3379	0.001398	0.02406	897.2	896.3	975.4	1004	715.6	869.2	731.5
ENSMUSG00000029710	Ephb4	4011	0.5611	0.001399	0.02406	7.383	5.276	7.928	8.575	14.88	8.807	9.851
ENSMUSG00000026031	Cflar	3438	0.3663	0.001404	0.02411	17.58	15.24	14.62	15.77	23.96	20.45	19.04
ENSMUSG00000060548	Tnfrsf19	4337	0.3633	0.00142	0.02435	9.363	7.803	8.753	8.518	11.57	10.38	12.57
ENSMUSG00000010122	Slc47a1	2150	0.8964	0.001421	0.02435	28.84	16.54	35.63	32.34	91.93	30.01	43.49
ENSMUSG00000036298	Slc2a13	6536	0.5977	0.001427	0.0244	3.587	2.4	4.386	3.655	6.056	3.893	6.625
ENSMUSG00000045730	Adrb2	2143	0.7875	0.001427	0.0244	2.624	1.649	2.915	2.772	6.422	3.198	3.806
ENSMUSG00000042632	Pla2g6	1720	-0.3816	0.001428	0.0244	16.19	17.38	17.99	17.71	15.01	12.31	14.14
ENSMUSG00000032086	Bace1	2951	-0.3306	0.001433	0.02444	152.8	142.2	143.4	141.2	119.1	126.5	112.7
ENSMUSG00000022594	Lynx1	1721	0.4619	0.001439	0.02452	16.9	13.76	17.08	19.31	30.5	19.27	22.23
ENSMUSG00000028412	Slc44a1	2799	-0.3794	0.001448	0.02465	367.6	357.6	325.6	323.2	242.7	313	264.2
ENSMUSG00000029671	Wnt16	1586	1.051	0.001451	0.02468	1.397	0.835	1.552	1.772	4.303	1.764	2.916
ENSMUSG00000023805	Synj2	3734	-0.34	0.001459	0.02479	21.96	18.97	20.56	22.97	17.72	17.38	16.77
ENSMUSG00000032231	Anxa2	1132	0.4805	0.001475	0.02496	116.5	86.83	122.8	118.4	210.2	131.4	142.3
ENSMUSG00000035469	Rcbtb1	1574	-0.4002	0.001476	0.02496	132.1	128.3	119.6	117	91.83	113.6	86.85
ENSMUSG00000022040	Ephx2	2035	0.5767	0.001476	0.02496	3.345	3.379	3.392	3.013	5.787	3.747	5.798
ENSMUSG00000090210	Itga10	3660	0.6474	0.001476	0.02496	6.514	4.845	8.188	7.698	15.71	7.612	10.03
ENSMUSG00000058260	Serpina9	2176	1.989	0.001483	0.02504	0.1213	0.1293	0.1069	0.07485	1.031	0.1193	0.1948
ENSMUSG00000030674	Qprt	2050	0.9035	0.001484	0.02504	1.622	1.475	1.951	1.917	5.325	2.057	2.832
ENSMUSG00000022912	Pros1	2083	0.381	0.0015	0.02528	33.99	25.55	31.33	30.43	47.21	38.35	37.38
ENSMUSG00000057541	Pus7	2512	-0.4099	0.001507	0.02537	19.03	20.3	17.27	16.94	12.79	14.39	15.95
ENSMUSG00000035799	Twist1	1616	0.9207	0.001509	0.02538	2.099	2.191	2.235	2.49	7.304	2.787	3.268
ENSMUSG00000001986	Gria3	3439	-0.3692	0.001522	0.02557	11.17	10.7	10.58	9.742	8.074	7.829	9.574
ENSMUSG00000016477	E2f3	2459	-0.3561	0.001528	0.02564	14.69	15.21	14.91	15.16	11.31	12.86	12.26
ENSMUSG00000035112	Wnk4	2545	0.6271	0.001533	0.02565	6.065	5.433	6.68	7.678	15.04	6.939	9.243
ENSMUSG00000039623	Ap5z1	2170	-0.3808	0.001534	0.02565	22.55	22.14	25.44	26.91	20.91	19.78	17.24
ENSMUSG00000043631	Ecm2	3596	0.4286	0.001535	0.02565	12.12	8.554	9.521	10.26	16.62	13.13	12.63
ENSMUSG00000020436	Gabrg2	2591	1.045	0.001536	0.02565	1.336	0.9436	2.122	1.602	2.278	2.011	5.397
ENSMUSG00000056665	Them6	1784	-0.5064	0.001538	0.02566	6.894	5.482	6.707	7.662	5.205	4.887	4.511
ENSMUSG00000004415	Col26a1	1514	0.5097	0.001546	0.02577	27.5	24.92	31.58	29.56	57.19	30.99	38.24
ENSMUSG00000050103	Agmo	2125	0.4061	0.001548	0.02577	7.578	7.309	6.474	7.257	9.831	9.324	10.38
ENSMUSG00000054988	Agtr1b	1890	1.097	0.001553	0.02583	0.6959	0.4042	0.9009	0.9586	2.161	1.192	1.58
ENSMUSG00000031613	Hpgd	1719	0.6866	0.001558	0.02588	4.927	3.022	2.449	3.808	6.248	5.147	6.398
ENSMUSG00000029287	Tgfbr3	2714	0.6091	0.001573	0.02609	36.83	21.96	34.77	35.48	71.95	35.75	46.07
ENSMUSG00000032470	Mras	1387	0.3401	0.001574	0.02609	51.05	49.18	49.06	51.88	60.09	61.92	76.29
ENSMUSG00000022129	Dct	2261	-1.291	0.001585	0.02624	0.4695	0.5632	0.5393	0.8757	0.1732	0.3557	0.2416
ENSMUSG00000041779	Tram2	6492	0.4974	0.001589	0.02629	1.77	1.322	1.72	1.872	2.938	2.22	2.177
ENSMUSG00000018672	Copz2	723	0.5044	0.001595	0.02636	15.12	15.35	14.92	17.22	28.81	17.22	23.32
ENSMUSG00000046598	Bdh1	1514	-0.3457	0.001598	0.02636	97.52	95.28	91.85	95.79	71.89	81.93	78.86
ENSMUSG00000026170	Cyp27a1	1107	-0.3884	0.0016	0.02636	37.38	37.82	39.24	42	33.25	32.75	26.85
ENSMUSG00000025085	Ablim1	3141	0.36	0.0016	0.02636	22.04	18.75	17.83	21.38	25.15	28.05	26.54
ENSMUSG00000026335	Pam	1845	0.4	0.00161	0.02649	82.7	56.54	64.57	68.56	105.3	83.24	91.25
ENSMUSG00000059493	Nhs	6843	0.8624	0.001616	0.02655	0.5631	0.3894	0.5111	0.4947	1.308	0.5497	0.9314
ENSMUSG00000035805	Mlc1	2792	0.3707	0.001617	0.02655	160.5	159.1	155.5	188.1	196.5	247.6	221.2
ENSMUSG00000060032	H2afj	1827	-0.4838	0.00162	0.02656	7.492	8.336	9.608	9.751	7.746	6.003	5.828
ENSMUSG00000028681	Ptch2	2145	1.413	0.001629	0.02669	0.1937	0.09484	0.1287	0.1786	0.5607	0.2549	0.4244
ENSMUSG00000033383	Rtp1	3120	-2.411	0.001631	0.02669	1.043	0.2367	0.03687	0.389	0.08965	0.04125	0.1167
ENSMUSG00000052397	Ezr	3164	0.3811	0.001636	0.02671	23.09	20.43	23.62	28.85	36.78	31.56	28.82
ENSMUSG00000034485	Uaca	4428	0.5215	0.001637	0.02671	16.73	11.73	14.99	14.95	29.88	16.53	19.07
ENSMUSG00000073982	Rhog	1295	-0.3581	0.001638	0.02671	124.8	136.6	139.6	139	107.1	119.3	101
ENSMUSG00000017376	Nlk	2330	-0.3916	0.001639	0.02671	26.67	26.1	23.93	20.75	18.55	19.82	19.47
ENSMUSG00000042331	Specc1	6591	-0.3498	0.001648	0.02683	48.17	44.2	45.1	41.2	33.28	38.27	37.41
ENSMUSG00000029106	Add1	2094	-0.3064	0.001651	0.02685	349.7	320.1	348.6	349.1	278.6	295	285.9
ENSMUSG00000027397	Slc20a1	1670	0.3604	0.00166	0.02696	38.54	37.07	33.12	39.96	44.86	51.79	51.65
ENSMUSG00000029070	Mxra8	993	0.5723	0.001682	0.02729	59.82	43.71	56.72	62.58	124	63.08	71.78
ENSMUSG00000035566	Pcdh17	9509	-0.4485	0.001684	0.02729	26.51	15.86	19.93	19.57	15.11	14.55	16.96
ENSMUSG00000035637	Grhpr	775	-0.4215	0.001688	0.0273	20.96	23.27	23.48	25.3	18.19	17.43	18.42
ENSMUSG00000025511	Tspan4	826	0.4058	0.001688	0.0273	26.84	24.19	26.34	30.3	42.41	36.13	32.31
ENSMUSG00000039087	Rreb1	4329	0.5792	0.001698	0.02744	3.613	2.776	2.839	4.499	6.925	4.25	4.786
ENSMUSG00000031953	Tmem170	1943	-0.5516	0.001709	0.02758	5.19	4.902	5.234	4.784	4.333	3.444	2.886
ENSMUSG00000028392	Bspry	1521	-1.104	0.001715	0.02764	1.274	0.9039	1.044	0.9656	0.4415	0.5921	0.479
ENSMUSG00000072941	Sod3	3738	0.5333	0.001716	0.02764	10.31	8.721	10.73	11.29	21.79	11.54	13.09
ENSMUSG00000057455	Rit2	2065	0.894	0.00172	0.02767	1.821	1.825	3.532	2.382	3.793	3.131	6.984
ENSMUSG00000020614	Fam20a	1812	0.4032	0.001723	0.02767	17.61	16.71	19.42	22.93	25.3	27.57	25.81
ENSMUSG00000063415	Cyp26b1	4725	0.5855	0.001723	0.02767	15.61	10.18	19.99	15.49	31.75	20.11	19.81
ENSMUSG00000028020	Glrb	1772	-0.3318	0.00173	0.02775	61.48	53.41	53.69	52.57	42.38	44.5	49.88
ENSMUSG00000095779	Gm2163	2723	0.5637	0.001737	0.02782	2.212	2.54	1.937	2.356	3.384	3.105	3.947
ENSMUSG00000039323	Igfbp2	1068	0.5078	0.001743	0.02789	178.4	186.4	220.1	210.9	405.4	210.3	270.6
ENSMUSG00000045877	4933415A04Rik	2009	-0.8334	0.001749	0.02793	1.715	1.729	1.667	1.929	1.034	1.121	0.9067
ENSMUSG00000027134	Lpcat4	2275	-0.4877	0.001749	0.02793	5.528	5.653	6.382	6.415	5.299	4.242	3.746
ENSMUSG00000046352	Gjb2	2406	0.6571	0.001763	0.02812	37.55	24.08	33.15	40.72	81.62	34.75	50.78
ENSMUSG00000041912	Tdrkh	2350	-0.3901	0.001768	0.02817	19.38	20.66	19.1	17.63	13.61	15.41	16.61
ENSMUSG00000041734	Kirrel	5558	0.5694	0.001771	0.02817	6.962	4.577	7.369	6.648	13.5	8.144	7.922
ENSMUSG00000029326	Enoph1	1324	-0.3661	0.001771	0.02817	34.29	38.25	38.19	37.86	27.52	31.07	31.1
ENSMUSG00000022505	Emp2	3440	0.367	0.001774	0.02817	32.76	38.16	38.59	32.67	46.98	50.15	45.59
ENSMUSG00000031934	Panx1	1371	-0.4496	0.001775	0.02817	27.03	21.26	20.55	20.21	14.65	18.14	17.9
ENSMUSG00000032418	Me1	3290	-0.4229	0.00179	0.02837	61.44	58.95	62.82	44.26	40.34	45.74	45.95
ENSMUSG00000001436	Slc19a1	1251	0.552	0.001797	0.02845	25.7	21.16	26.14	31.99	54.92	29.27	35.99
ENSMUSG00000037813	D630003M21Rik	3962	-0.4217	0.001799	0.02845	6.535	6.208	7.637	8.343	5.552	5.849	5.243
ENSMUSG00000046768	Rhoj	2151	0.3853	0.001801	0.02845	13.26	11.4	13.63	14.77	18.96	18.76	16.09
ENSMUSG00000044548	Dact1	3049	0.4939	0.001802	0.02845	6.993	6.298	5.396	6.4	12.12	7.523	7.931
ENSMUSG00000031075	Ano1	2210	0.7192	0.001819	0.02869	2.957	2.074	3.436	3.294	6.478	3.086	5.57
ENSMUSG00000018920	Cxcl16	1876	0.4578	0.001823	0.02872	6.765	5.716	5.715	5.924	10.14	7.031	8.678
ENSMUSG00000004267	Eno2	1539	0.5154	0.001825	0.02872	13.54	14.95	19.2	17.66	22.81	18.78	31.38
ENSMUSG00000028121	Bcar3	1141	0.4696	0.001827	0.02872	9.761	8.635	10	12.36	13.19	15.27	15.31
ENSMUSG00000024990	Rbp4	1086	0.6757	0.001829	0.02872	19.01	16.9	16.79	22.43	48.79	21.38	23.73
ENSMUSG00000074785	Plxnc1	2279	0.4842	0.001831	0.02872	10.52	8.012	8.369	8.464	12.27	10.04	16.31
ENSMUSG00000032101	Ddx25	6934	-0.4645	0.001835	0.02875	1.953	1.936	1.988	1.962	1.311	1.378	1.744
ENSMUSG00000036949	Slc39a12	1953	0.4319	0.001845	0.02885	75.43	68.24	61.83	79.14	79.73	113.9	103.8
ENSMUSG00000030101	Sumf1	1078	0.3513	0.001845	0.02885	26.67	22.85	25.4	25.16	35.42	31.46	32.51
ENSMUSG00000091712	Sec14l5	2337	-0.4225	0.001847	0.02885	16.66	15.59	16.74	19.51	13.24	15.06	11.31
ENSMUSG00000038587	Akap12	6244	0.6484	0.001851	0.02887	16.67	8.602	14.04	13.76	31.05	15.29	18.62
ENSMUSG00000032561	Acpp	2444	1.153	0.001854	0.02887	2.38	0.8096	2.897	1.843	7.577	2.255	4.009
ENSMUSG00000051379	Flrt3	3655	0.5297	0.001854	0.02887	2.149	1.624	1.769	1.834	3.146	2.596	2.54
ENSMUSG00000006369	Fbln1	2966	0.5899	0.001856	0.02887	29.69	21.32	31.45	31.11	64.19	29.79	39.76
ENSMUSG00000038119	Cdon	3102	0.6497	0.001859	0.02889	5.981	4.548	6.194	6.682	14.45	6.834	7.408
ENSMUSG00000030310	Slc6a1	4292	0.3613	0.001862	0.02891	70.07	64.71	79.46	79.09	99.58	82.5	111.7
ENSMUSG00000032358	Fam83b	3507	1.842	0.001865	0.02892	0.06579	0.01452	0.0919	0.03642	0.3429	0.101	0.1557
ENSMUSG00000059796	Eif4a1	1475	-0.3258	0.001866	0.02892	339.4	347.5	330.1	312.8	261.7	285.4	278.2
ENSMUSG00000020695	Mrc2	3224	0.7951	0.001869	0.02894	32.95	19.9	35.79	36.93	92.38	34.06	44.22
ENSMUSG00000032803	Cdv3	2713	-0.3659	0.001875	0.02898	77.64	84.31	73.3	66.6	57.26	62.2	62.92
ENSMUSG00000039145	Camk1d	4128	0.4617	0.001876	0.02898	5.316	3.812	5.169	5.848	8.326	5.969	7.304
ENSMUSG00000052296	Ppp6r1	3787	-0.32	0.001878	0.02898	42.6	43.93	46.79	47.12	37.21	36.58	38.72
ENSMUSG00000054545	Ugt1a6a	2128	1.15	0.00188	0.02899	0.4773	0.2776	0.6847	0.6009	0.8327	1.44	1.229
ENSMUSG00000023191	P3h3	1363	0.5076	0.001888	0.02908	16.36	16.08	20.16	21.14	36.24	21.15	24.46
ENSMUSG00000050288	Fzd2	3663	0.6708	0.00189	0.02908	5.787	4.756	6.382	7.071	14.99	6.113	8.805
ENSMUSG00000071180	Smim15	1852	-0.37	0.001897	0.02916	53.51	56.86	48.28	45.8	36.94	43.86	42.28
ENSMUSG00000029994	Anxa4	1587	0.4538	0.001902	0.02918	18.37	12.56	15.82	16.81	27.72	19.46	20.6
ENSMUSG00000029648	Flt1	5078	0.3344	0.001902	0.02918	13.12	11.18	13.31	11.79	17.5	14.75	16.28
ENSMUSG00000050737	Ptges	3647	0.6385	0.001922	0.02945	3.474	2.633	4.372	3.967	8.115	3.996	5.462
ENSMUSG00000031871	Cdh5	3986	0.528	0.001925	0.02948	18.33	12.2	17.01	16.94	33.06	18.7	20.8
ENSMUSG00000048368	Omd	1556	0.5162	0.001929	0.02949	13.24	8.985	12.14	10.43	21.75	13.65	14.58
ENSMUSG00000021009	Ptpn21	5629	0.4957	0.00194	0.02964	2.582	2.072	2.366	2.286	4.402	2.892	2.937
ENSMUSG00000064115	Cadm2	3462	-0.415	0.001944	0.02964	50.6	42.85	47.58	42.01	28.91	38.71	38.94
ENSMUSG00000058586	Serhl	1070	0.4559	0.001944	0.02964	9.332	7.92	7.629	8.59	12.38	11.12	12.25
ENSMUSG00000023067	Cdkn1a	1171	0.4564	0.001956	0.0298	20.48	19.56	27.55	21.73	35.99	32.95	26.4
ENSMUSG00000027932	Slc27a3	1838	0.6412	0.001972	0.03001	2.121	2.05	2.428	2.276	4.108	3.08	3.606
ENSMUSG00000008398	Elk3	2033	0.3883	0.00198	0.0301	9.126	7.328	8.092	8.97	12.31	10.24	11.59
ENSMUSG00000063446	Lppr1	2768	-0.58	0.001983	0.03011	3.242	3.863	3.59	3.045	1.95	2.452	2.775
ENSMUSG00000013076	Amotl1	3958	0.3786	0.001995	0.03026	18.02	13.69	16.09	17.3	25.91	19.27	20.76
ENSMUSG00000020473	Aebp1	3186	0.5492	0.001997	0.03026	72.97	62.5	73.35	84.58	160.3	76.07	99.73
ENSMUSG00000028626	Col9a2	1708	0.5453	0.001999	0.03026	34.49	32.21	42.06	49.75	83.31	45.09	52.3
ENSMUSG00000092074	Dynlt1a	742	-0.5297	0.002	0.03026	12.33	13.56	12.57	12.38	10.2	7.413	9.867
ENSMUSG00000034435	Tmem30b	3282	1.327	0.002004	0.03028	0.5976	0.2017	0.3716	0.36	1.747	0.4999	0.7657
ENSMUSG00000020932	Gfap	2624	0.3126	0.00201	0.03033	1454	1540	1419	1667	1704	2055	2108
ENSMUSG00000030717	Nupr1	1282	0.4075	0.002011	0.03033	42.78	37.95	38.26	35.7	66.03	42.9	51.4
ENSMUSG00000009207	Lnp	1692	-0.3655	0.002036	0.03068	16.55	15.85	15.09	15.18	12.55	12.62	12.71
ENSMUSG00000001020	S100a4	417	-0.529	0.002053	0.0309	63.58	73.05	54.41	72.87	40.6	59.89	41.19
ENSMUSG00000026069	Il1rl1	2921	1.02	0.002058	0.03091	0.5213	0.3803	0.4645	0.3729	1.312	0.7267	0.72
ENSMUSG00000057137	Tmem140	2614	0.4869	0.002058	0.03091	3.769	3.663	3.996	4.276	7.18	4.664	5.308
ENSMUSG00000000278	Scpep1	2097	0.4443	0.002079	0.0312	19.38	17.27	18.33	17.57	33.85	20.77	22.49
ENSMUSG00000036545	Adamts2	7266	0.7392	0.002084	0.03124	10.46	6.007	9.87	11.18	25.9	10.47	12.61
ENSMUSG00000032412	Atp1b3	1267	0.3356	0.00209	0.03129	156.9	149.9	148.8	152.1	232.8	173.1	192.5
ENSMUSG00000041319	Thoc6	1116	-0.4848	0.002101	0.03143	8.639	8.964	8.511	8.953	6.539	6.167	6.818
ENSMUSG00000033306	Lpp	15313	0.4137	0.002104	0.03144	3.572	2.596	3.196	3.48	5.284	4.227	3.793
ENSMUSG00000024732	Ccdc86	3374	-0.4485	0.002107	0.03147	4.117	3.767	3.787	4.782	3.046	3.178	3.144
ENSMUSG00000050321	Neto1	3531	-0.5308	0.002134	0.03183	2.96	2.445	2.867	2.306	1.806	1.95	1.949
ENSMUSG00000001555	Fkbp10	1297	0.5194	0.002136	0.03183	32.7	25.58	36.33	38.18	66.82	38.02	43.71
ENSMUSG00000044707	Ccnjl	2672	-0.505	0.002147	0.03196	5.95	7.329	6.062	6.036	3.988	5.472	4.443
ENSMUSG00000050394	Armcx6	2072	0.5767	0.002149	0.03196	2.639	2.606	2.943	2.682	4.549	3.307	4.816
ENSMUSG00000021253	Tgfb3	3384	0.6093	0.002151	0.03196	6.478	4.598	6.609	6.71	14.05	6.683	8.352
ENSMUSG00000048578	Mlec	5953	0.3059	0.002155	0.03196	36.46	36.25	36.53	34.32	46.27	44.08	47.88
ENSMUSG00000041506	Rrp9	895	-0.4539	0.002156	0.03196	13.39	13.85	14.47	15.19	12.27	9.314	10.78
ENSMUSG00000055026	Gabrg3	4329	0.4759	0.002157	0.03196	2.239	2.413	2.291	2.28	3.214	2.755	4.056
ENSMUSG00000034220	Gpc1	1590	-0.334	0.00216	0.03197	46.21	40.47	43.89	43.38	40.36	31.67	35.55
ENSMUSG00000035206	Sppl2b	2866	-0.3266	0.002174	0.03214	27.18	27.33	30.93	33.28	24.88	24.64	24.09
ENSMUSG00000058589	Anks1b	2355	-0.3806	0.002193	0.0324	165.5	152	149.3	149.6	104.8	141.5	120.8
ENSMUSG00000038855	Itpkb	5414	0.3498	0.0022	0.03247	23.67	21.63	22	25.43	28.3	28.59	35.07
ENSMUSG00000025019	Lcor	4736	-0.425	0.002211	0.0326	7.164	4.877	5.81	5.783	4.661	4.741	4.267
ENSMUSG00000038510	Rpf2	1018	-0.4838	0.002219	0.03268	13.27	13.15	11.29	11.82	8.264	8.589	10.8
ENSMUSG00000022311	Csmd3	6923	-0.4423	0.002224	0.03268	5.112	3.686	3.888	3.949	3.003	3.55	2.946
ENSMUSG00000028393	Alad	1226	-0.3735	0.002228	0.03268	21.3	19.25	21.54	23.69	18.54	16.34	16.6
ENSMUSG00000024942	Capn1	3074	0.5474	0.002229	0.03268	5.112	3.662	5.187	5.672	9.955	5.808	6.599
ENSMUSG00000004044	Ptrf	3491	0.4991	0.002229	0.03268	32.63	26.43	37.51	34.68	65.89	38.44	40.53
ENSMUSG00000017491	Rarb	3034	0.5812	0.00223	0.03268	3.126	3.047	2.882	2.905	6.546	3.436	4.009
ENSMUSG00000014361	Mertk	4302	0.4052	0.00224	0.03281	6.174	5.815	7.039	6.77	7.543	8.711	10.32
ENSMUSG00000050379	Sept6	2778	0.5044	0.00226	0.03305	10.41	7.396	9.497	9.401	17.88	9.852	12.94
ENSMUSG00000046160	Olig1	2162	-0.3694	0.002264	0.03305	233.5	277.2	301.7	321.7	222.7	239.1	220.7
ENSMUSG00000039476	Prrx2	918	0.7244	0.002265	0.03305	8.288	6.653	9.491	9.107	21.89	8.649	12.84
ENSMUSG00000053334	Ficd	3133	0.4462	0.002266	0.03305	3.447	3.195	3.048	3.894	5.357	4.126	4.917
ENSMUSG00000036026	Tmem63b	1183	0.3225	0.002269	0.03307	143.3	138.3	149.8	147.5	176.5	200	185.9
ENSMUSG00000030554	Synm	7413	0.314	0.002287	0.03329	7.188	6.489	6.9	7.087	9.437	8.662	8.661
ENSMUSG00000043333	Rhbdl2	1168	-1.159	0.002292	0.03334	1.422	1.33	1.26	0.9839	0.5266	0.7984	0.4055
ENSMUSG00000026904	Slc4a10	5397	0.9758	0.002296	0.03335	21.06	7.658	24.01	21.14	60.04	20.44	33.2
ENSMUSG00000031285	Dcx	3905	-0.4297	0.002297	0.03335	14.38	15.27	14.29	11.06	9.276	11.23	11.29
ENSMUSG00000035910	Dcdc2a	4489	0.456	0.002318	0.03362	9.958	6.712	9.304	8.963	14.14	9.373	13.87
ENSMUSG00000019528	Gyg	1503	-0.3506	0.002325	0.03365	41.97	44.56	40.45	39.26	31.39	35.4	34.67
ENSMUSG00000035390	Brsk1	2157	-0.3034	0.002325	0.03365	40.4	42.73	44.77	44.89	35.26	36.68	37
ENSMUSG00000028937	Acot7	1445	-0.3595	0.002327	0.03365	97.05	111.2	112.3	113.7	84.01	95.71	83.3
ENSMUSG00000040033	Stat2	4395	-0.4409	0.002334	0.03371	10.08	10.56	10.65	13.1	10.56	7.897	7.001
ENSMUSG00000026580	Selp	1372	2.195	0.002336	0.03371	0.1009	0.09294	0.1175	0.07002	1.019	0.04687	0.3449
ENSMUSG00000038422	Hdhd3	1205	-0.7107	0.002341	0.03376	4.768	6.53	5.175	4.187	3.18	3.551	3.113
ENSMUSG00000050947	Amigo1	2644	0.4278	0.002343	0.03376	4.512	4.19	4.186	5.17	6.358	5.475	7.08
ENSMUSG00000021685	Otp	2656	1.193	0.002348	0.0338	0.5736	0.326	0.5028	0.6848	0.7374	0.8842	2.099
ENSMUSG00000071176	Arhgef10	4056	-0.329	0.002351	0.03381	96.33	89.4	93.63	103.5	80.72	84.39	71.65
ENSMUSG00000039007	Cpq	1923	0.3711	0.002354	0.03382	33.95	26.22	30.69	30.76	48.29	34.55	39.79
ENSMUSG00000025519	Tktl2	3753	1.896	0.002363	0.03392	0.04919	0.01357	0.02452	0.01702	0.09689	0.09429	0.1261
ENSMUSG00000030116	Mfap5	1003	0.6638	0.002373	0.03403	34.5	16.93	26.12	24.51	60.5	31.65	34.01
ENSMUSG00000047261	Gap43	1420	-0.3926	0.002389	0.03422	26.42	24.3	28.49	28.63	20.21	18.44	25.39
ENSMUSG00000025784	Clec3b	990	0.487	0.002401	0.03436	34.54	28.17	30.75	38.81	63.12	35.65	45.95
ENSMUSG00000068299	1700019G17Rik	2074	0.5174	0.002409	0.03445	6.957	6.242	5.302	6.233	7.058	9.157	11.35
ENSMUSG00000032537	Ephb1	4079	-0.3482	0.002423	0.03461	56.93	54.09	56.48	48.15	40.12	46.39	45.2
ENSMUSG00000054966	Lmntd1	1936	0.6178	0.002428	0.03466	3.599	2.327	3.208	3.513	6.471	4.137	4.495
ENSMUSG00000055632	Hmcn2	4993	1.463	0.00244	0.03477	0.04621	0.05105	0.05068	0.03198	0.1792	0.08369	0.1313
ENSMUSG00000042203	Tbc1d22b	3453	-0.3441	0.002441	0.03477	15.54	16.06	17.72	16.42	12.87	14.22	13.17
ENSMUSG00000071662	Polr2g	868	-0.3619	0.002449	0.03485	48.52	52.87	49.17	44.74	37.93	39.18	41.33
ENSMUSG00000022724	Mina	1592	-0.4867	0.002452	0.03487	7.697	7.838	6.865	6.419	5.781	4.547	5.742
ENSMUSG00000041797	Abca9	6384	0.5943	0.002466	0.03504	9.998	6.004	10.13	10.7	20.08	11.01	12.28
ENSMUSG00000034771	Tle2	1583	-0.5514	0.002471	0.03507	9.062	12.61	15.02	15.59	10.97	7.922	8.922
ENSMUSG00000040373	Cacng5	3691	0.6538	0.002474	0.03508	1.256	1.387	1.783	1.427	1.947	2.092	3.157
ENSMUSG00000048007	Timm8a1	1421	-0.4495	0.002478	0.03511	8.27	8.327	8.586	8.332	5.92	6.452	6.73
ENSMUSG00000017754	Pltp	1321	0.3408	0.002487	0.03519	72.8	62.48	74.53	79.22	109.9	81.61	93.79
ENSMUSG00000055817	Mta3	1878	-0.3692	0.002489	0.03519	30.62	29.38	32.93	36.2	26.58	28.09	22.92
ENSMUSG00000050875	A730017C20Rik	1637	0.3937	0.002491	0.03519	14.99	12.72	15.77	15.93	17.87	20	22.82
ENSMUSG00000021203	Otub2	2477	-0.5048	0.002494	0.0352	4.824	5.612	5.098	3.944	3.613	3.324	3.792
ENSMUSG00000013523	Bcas1	2714	-0.4224	0.002498	0.03522	450.4	546.4	486.9	455.7	292.9	429.4	401.4
ENSMUSG00000032268	Tmprss5	1668	-0.7394	0.0025	0.03522	3.071	3.038	2.993	2.546	1.509	1.986	1.943
ENSMUSG00000074217	2210011C24Rik	585	-0.697	0.002504	0.03524	8.908	11.88	9.354	14.18	6.881	7.309	7.03
ENSMUSG00000042638	Gucy2c	3910	1.705	0.002511	0.0353	0.0236	0.04559	0.08237	0.1552	0.4435	0.1481	0.1769
ENSMUSG00000037166	Ppp1r14a	531	-0.4775	0.002513	0.0353	39.59	52.28	50.35	62.85	39.93	40.84	33.61
ENSMUSG00000019996	Map7	3325	-0.375	0.00252	0.03536	80.57	85.79	80.61	84.66	59.43	77.51	61.45
ENSMUSG00000076435	Acsf2	3154	0.3641	0.002526	0.03541	7.309	6.888	8.025	7.3	10.59	8.611	10.44
ENSMUSG00000026837	Col5a1	4727	0.5463	0.002528	0.03542	16.65	11.93	15.63	18.98	34.15	17.85	20.04
ENSMUSG00000004473	Clec11a	1952	1.604	0.002533	0.03545	0.6738	0.3262	1.308	0.7689	5.316	0.9724	1.082
ENSMUSG00000036073	Galt	1727	0.5023	0.002543	0.03553	4.062	4.586	5.009	3.828	6.705	5.7	6.959
ENSMUSG00000027882	Stxbp3a	1173	-0.3346	0.002543	0.03553	110.3	102.7	104.3	101.8	77.01	93.62	87.49
ENSMUSG00000027878	Notch2	6198	0.5679	0.002546	0.03554	23.92	15.29	22.78	26.77	47.33	24.95	30.43
ENSMUSG00000033361	Prrg3	3227	0.4356	0.002551	0.03557	7.23	5.168	6.972	7.046	10.99	8.758	8.023
ENSMUSG00000070407	Hs3st3b1	4911	0.488	0.002556	0.03561	2.066	2.044	1.923	2.688	3.771	3.016	2.707
ENSMUSG00000045573	Penk	1085	1.918	0.00259	0.03605	1.51	2.019	5.598	1.56	26.06	1.601	4.531
ENSMUSG00000030513	Pcsk6	2363	-0.3533	0.002606	0.0362	24.76	21.8	25.16	25.31	19.45	21.52	17.99
ENSMUSG00000020627	Klhl29	7041	0.5366	0.002608	0.0362	1.141	0.8252	0.915	1.102	1.8	1.316	1.376
ENSMUSG00000031478	Nek3	1668	-0.6863	0.002608	0.0362	2.932	3.312	3.213	2.775	2.028	1.851	2.052
ENSMUSG00000037994	Slc9b2	1811	1.085	0.002612	0.03622	1.963	1.033	2.389	2.159	7.3	2.061	3.17
ENSMUSG00000025133	Ints4	3243	-0.3146	0.002627	0.0364	19.08	18.73	18.28	18.4	15.47	15.44	15.71
ENSMUSG00000026042	Col5a2	2975	0.5362	0.002631	0.03642	33.55	20.57	26.09	29.61	57.87	32.79	33.56
ENSMUSG00000055254	Ntrk2	7771	0.3216	0.002638	0.03648	110.3	100.1	100.6	117.6	123.2	145.2	147.4
ENSMUSG00000034263	Vwa9	2996	-0.3371	0.002666	0.03684	14.79	13.53	14.27	13.91	11.14	11.75	11.91
ENSMUSG00000032289	Thsd4	5461	0.6085	0.002687	0.0371	31.27	17.82	27.09	31.45	60.61	29.89	37.66
ENSMUSG00000037710	Cisd1	1084	-0.342	0.0027	0.03719	43.13	47.76	46.04	41.92	36.72	37.1	36.08
ENSMUSG00000036617	Etl4	4205	0.6959	0.0027	0.03719	6.301	3.312	6.587	5.992	13.45	6.036	8.609
ENSMUSG00000023033	Scn8a	8912	-0.3945	0.002703	0.03719	3.206	4.109	4.157	3.972	2.919	2.947	3.294
ENSMUSG00000022340	Sybu	3090	0.3951	0.002704	0.03719	4.988	5.2	4.847	4.65	6.291	6.517	7.377
ENSMUSG00000025351	Cd63	917	0.3058	0.00271	0.03724	132.6	129.8	125	134.6	165.8	162.6	173.9
ENSMUSG00000094293	Gm3893	909	1.429	0.002714	0.03726	0.2726	0.1664	0.3339	0.6275	1.278	0.9297	0.6655
ENSMUSG00000026585	Kifap3	3979	-0.2972	0.002727	0.0374	25.9	23.52	24.41	23.03	19.9	19.52	21.98
ENSMUSG00000044345	Marveld1	3410	0.4762	0.002735	0.03749	8.721	6.833	9.876	8.858	16.24	9.99	10.99
ENSMUSG00000028059	Arhgef2	1907	-0.31	0.00274	0.03752	111.5	101.7	108.4	114	91.25	94.6	87.21
ENSMUSG00000027223	Mapk8ip1	3102	-0.3235	0.002746	0.03756	154.1	165	171.6	181.3	135	148.8	133.6
ENSMUSG00000029371	Cxcl5	1655	1.64	0.00277	0.03784	0.05577	0.1077	0.09732	0.1544	0.2535	0.2527	0.5061
ENSMUSG00000044252	Osbpl1a	1837	-0.3567	0.002773	0.03784	169.8	168.6	162	156.7	116.2	149.4	132.7
ENSMUSG00000041329	Atp1b2	1917	0.3048	0.002774	0.03784	503	507.5	476.6	562.7	609.8	693.1	664.2
ENSMUSG00000021294	Kif26a	6918	-0.3778	0.002779	0.03788	5.216	5.42	5.833	6.896	4.638	4.681	4.654
ENSMUSG00000047414	Flrt2	5161	0.4766	0.002782	0.03789	11.22	6.489	9.366	9.381	16.08	10.88	12.55
ENSMUSG00000026748	Plxdc2	3718	0.3022	0.002787	0.03792	22.7	18.93	19.04	21.28	26.32	26.36	25.88
ENSMUSG00000021136	Smoc1	3440	0.5873	0.002793	0.03797	28.08	25.8	30.45	29.37	67.82	28.47	37.69
ENSMUSG00000030077	Chl1	7751	0.5272	0.002811	0.03813	4.938	3.631	3.574	5.662	5.113	7.542	7.19
ENSMUSG00000021025	Nfkbia	1577	0.4111	0.002812	0.03813	21.26	21.02	26.67	18.73	34.67	26.73	29.62
ENSMUSG00000027163	Commd9	622	-0.3701	0.002814	0.03813	61.32	71.41	73.21	67.41	54.37	58.34	51.82
ENSMUSG00000057722	Lepr	3321	0.4935	0.002814	0.03813	13.72	9.044	12.6	12.77	22.73	12.82	17.36
ENSMUSG00000023919	Cenpq	1942	-0.4792	0.002829	0.03829	4.955	4.642	4.976	5.18	3.586	3.843	3.582
ENSMUSG00000022816	Fstl1	2066	0.4809	0.002842	0.03841	156.3	107.8	137.7	134.3	265.3	160.9	157.6
ENSMUSG00000073633	Fbxo36	901	-0.4481	0.002843	0.03841	13.34	11.93	11.57	12.83	9.469	9.391	9.458
ENSMUSG00000048001	Hes5	1273	-1.12	0.002861	0.03862	2.193	3.701	4.049	3.562	1.099	0.9603	2.832
ENSMUSG00000009828	Ick	2867	-0.3645	0.002867	0.03867	164.2	152.2	147.7	152.7	113.2	145.2	113
ENSMUSG00000033152	Podxl2	1073	0.4667	0.002871	0.03868	33.01	35.88	45.39	40.68	70.22	40.8	56.51
ENSMUSG00000028488	Sh3gl2	1943	-0.4343	0.002873	0.03868	20.1	21.81	20.51	17.11	12.84	14.7	18.37
ENSMUSG00000021822	Plau	2343	-0.6083	0.002875	0.03868	3.471	2.972	2.885	2.52	2.213	2.004	1.829
ENSMUSG00000054994	AV320801	3698	-1.302	0.002879	0.0387	0.3126	0.2248	0.3041	0.1931	0.1629	0.09804	0.06116
ENSMUSG00000041193	Pla2g5	1771	0.7731	0.002894	0.03886	1.081	1.164	1.377	1.208	2.132	2.161	2.138
ENSMUSG00000052133	Sema5b	1991	-0.4703	0.002902	0.03893	9.479	10.54	11.7	12.64	7.138	7.367	10.46
ENSMUSG00000026463	Atp2b4	5242	0.3985	0.002911	0.03901	9.747	7.112	9.336	9.216	13.11	9.711	13.57
ENSMUSG00000020681	Ace	3657	0.5665	0.002925	0.03915	16.37	11.14	17.98	18.59	33.88	17.2	23.05
ENSMUSG00000047878	A4galt	2108	0.6015	0.002926	0.03915	5.962	4.142	6.715	6.775	12.34	6.315	9.297
ENSMUSG00000024043	Arhgap28	2327	0.5172	0.002929	0.03916	3.59	2.955	3.312	3.458	6.166	3.802	4.899
ENSMUSG00000069833	Ahnak	9572	0.4033	0.002932	0.03917	23.43	17.44	21.95	23.67	37.12	25.26	26.76
ENSMUSG00000028476	Reck	4433	0.51	0.002948	0.03933	9.479	5.756	7.728	7.932	15.06	9.892	9.316
ENSMUSG00000050910	Cdr2l	3700	-0.3277	0.002954	0.03934	16.37	18.14	17.87	17.78	14.17	15.18	14.13
ENSMUSG00000042401	Crtac1	2616	0.5	0.002956	0.03934	11.73	12.58	10.26	14.83	16.21	22.9	14.94
ENSMUSG00000028876	Epha10	3602	0.812	0.002956	0.03934	0.6548	1.181	0.9535	1.024	1.825	2.126	1.233
ENSMUSG00000056895	Hist3h2ba	614	-0.4148	0.002959	0.03934	26.25	29.46	31.71	34.53	23.93	23.53	23.67
ENSMUSG00000022253	Nadk2	2391	0.3304	0.002964	0.03934	23.15	22.66	20.4	21.9	27.05	27.25	31.99
ENSMUSG00000068206	Pick1	1942	-0.3547	0.002965	0.03934	16.45	17.64	17.45	19.83	15.96	13.73	13.74
ENSMUSG00000027935	Rab13	1094	0.4427	0.002967	0.03934	8.327	8.794	8.387	8.489	13.72	10.37	11.94
ENSMUSG00000016995	Matn4	2579	-0.3994	0.002969	0.03934	13.82	17.23	17.15	19.16	13.68	13.8	12.23
ENSMUSG00000038244	Mical2	3483	0.6342	0.002982	0.03947	7.742	5.001	9.594	8.865	18.12	9.218	10.46
ENSMUSG00000019817	Plagl1	1714	0.6584	0.002984	0.03947	19.1	12.03	18.68	21.59	43.49	18.91	25.68
ENSMUSG00000047330	Kcne4	2235	1.149	0.003001	0.03964	3.139	3.35	1.235	2.486	9.849	5.772	2.069
ENSMUSG00000029713	Gnb2	1153	-0.3098	0.003004	0.03964	312.1	336	365.1	365.4	295.5	285.6	284.6
ENSMUSG00000019851	Perp	1901	0.755	0.003005	0.03964	16.91	8.909	19.8	15.74	41.11	16.77	23.14
ENSMUSG00000027955	Fam198b	3586	0.8846	0.00302	0.03981	2.118	1.25	1.582	0.9964	4.663	1.948	2.002
ENSMUSG00000024810	Il33	1310	1.005	0.003031	0.03989	2.817	1.827	2.036	1.584	7.086	2.283	3.668
ENSMUSG00000063428	Ddo	3000	0.4778	0.003031	0.03989	2.514	2.591	2.444	2.758	3.256	3.915	3.994
ENSMUSG00000028957	Per3	4325	0.3722	0.00305	0.04011	8.261	8.399	8.171	9.479	13.8	9.789	11.05
ENSMUSG00000029406	Pitpnm2	3709	0.4173	0.003067	0.04029	14.23	14.87	16.74	20.64	27.19	18.91	23.13
ENSMUSG00000063564	Col23a1	3089	0.4294	0.003074	0.04035	16.71	12.7	16.83	16.39	28.11	18.77	18.86
ENSMUSG00000039004	Bmp6	2410	0.5788	0.003082	0.04042	24.6	15.26	24.27	25.44	48.06	23.59	32.87
ENSMUSG00000047409	Ctdspl	2195	0.3714	0.003101	0.04061	11.66	10.67	12.09	11.97	18.55	13.42	14.81
ENSMUSG00000020044	Timp3	2537	0.4198	0.003102	0.04061	215.9	149.5	200	190.1	330.9	207.1	250.7
ENSMUSG00000014329	Bicc1	3680	0.5226	0.003109	0.04066	19.24	12.04	16.42	17.2	33.46	18.82	20.48
ENSMUSG00000020844	Nxn	2755	0.4426	0.003134	0.04095	16.63	15.77	19.94	18.62	32.5	18.77	24.11
ENSMUSG00000040569	Slc26a7	2080	0.8891	0.003152	0.04116	31.33	11.66	37.89	31.86	82.6	33.66	46.87
ENSMUSG00000026676	Ccdc3	2670	0.5508	0.00316	0.04123	3.388	2.976	3.113	3.17	6.642	3.7	4.119
ENSMUSG00000058740	Kcnt1	3180	0.4546	0.003167	0.04129	13.37	17.93	17.22	18.45	29.85	17.99	24
ENSMUSG00000037235	Mxd4	2516	0.3015	0.003183	0.04145	63.89	65.36	71.86	67.43	92.25	81.11	84.52
ENSMUSG00000016942	Tmprss6	3191	-2.236	0.003189	0.0415	0.1663	0.2075	0.0721	0.08006	0.07013	0	0.01141
ENSMUSG00000032035	Ets1	2252	0.3191	0.003199	0.0416	14.51	13.51	12.57	12.93	18.39	16.54	17.07
ENSMUSG00000038233	Fam198a	3622	0.6429	0.00322	0.04178	1.204	0.9634	1.245	1.42	2.355	1.519	2.001
ENSMUSG00000002329	Mdp1	1733	-0.3491	0.003221	0.04178	22.16	25.47	23.05	22.6	18.68	19.1	19.28
ENSMUSG00000070565	Rasal2	3315	-0.2933	0.003221	0.04178	33.84	29.95	30.34	32.04	26.26	27.67	26.08
ENSMUSG00000017897	Eya2	2453	0.7466	0.003226	0.04179	14.62	9.446	18.16	18.46	41.59	15.85	22.27
ENSMUSG00000003721	Insig2	783	0.3602	0.003236	0.04189	44.56	42.45	41.4	43.36	67.91	52.67	51.21
ENSMUSG00000040855	Reps2	5779	0.4208	0.003247	0.042	7.074	4.827	6.315	6.771	10.47	7.392	8.177
ENSMUSG00000040380	Cbln3	3080	1.083	0.003261	0.04214	0.3545	0.2177	0.3468	0.1677	0.7536	0.5549	0.4874
ENSMUSG00000026655	Fam107b	908	-0.4667	0.003279	0.04234	94.28	117.4	79.09	74.25	79.85	60.55	66.22
ENSMUSG00000016239	Lonrf3	1967	0.4861	0.003286	0.0424	4.011	3.158	3.824	4.285	6.027	4.725	5.904
ENSMUSG00000024172	St6gal2	3409	-0.5731	0.003289	0.0424	3.208	3.348	3.35	2.821	1.699	2.024	2.97
ENSMUSG00000038780	Smurf1	3825	-0.3267	0.0033	0.04249	56.41	50.21	57.21	56.53	43.96	49.86	42.57
ENSMUSG00000037112	Sik2	3210	-0.3532	0.003302	0.04249	17.66	15.17	15.93	13.39	13.46	11.99	12.46
ENSMUSG00000056214	Pard6g	3143	0.5051	0.003316	0.04259	9.801	7.6	9.277	11.19	19.09	10.56	12.28
ENSMUSG00000022435	Upk3a	1106	1.836	0.003316	0.04259	0.04173	0.1842	0.1664	0.1444	0.8852	0.2036	0.4281
ENSMUSG00000001663	Gstt1	870	0.4799	0.003318	0.04259	14.64	14.28	18.96	18.02	30.38	19.97	21.31
ENSMUSG00000061731	Ext1	2726	0.332	0.003338	0.04282	11	9.622	11.23	10.66	15.15	13.28	13.24
ENSMUSG00000028559	Osbpl9	2237	0.314	0.003348	0.04291	24.16	22.8	22.84	22.43	33.31	27.41	28.67
ENSMUSG00000026113	Inpp4a	2971	-0.32	0.003352	0.04292	19.04	15.7	17.47	17.82	14.57	13.82	15.25
ENSMUSG00000024593	Megf10	5460	0.3413	0.003381	0.04325	11.81	10.38	10.9	12.24	14.1	16.6	13.83
ENSMUSG00000060591	Ifitm2	627	0.4042	0.003398	0.04338	64.53	51.95	62.16	61.52	104.5	71.7	71.56
ENSMUSG00000022464	Slc38a4	2920	0.9063	0.003399	0.04338	0.8772	0.6279	0.9298	0.8531	2.433	1.003	1.385
ENSMUSG00000019990	Pde7b	2203	0.4679	0.0034	0.04338	11.47	8.354	14.86	13.23	18.93	15.1	17.55
ENSMUSG00000000792	Slc5a5	2928	0.5942	0.003407	0.04341	8.188	7.428	8.518	9.751	19.88	8.383	11.8
ENSMUSG00000041801	Phlda3	1435	-0.4833	0.003407	0.04341	42.71	66.11	53.47	65.67	39.9	49.48	37.28
ENSMUSG00000032850	Rnft2	1756	-0.3759	0.003414	0.04343	18.8	20.93	20.82	18.48	13.94	16.05	17.46
ENSMUSG00000024909	Efemp2	816	0.4951	0.003414	0.04343	27.74	23.78	32.2	36.04	57	32.72	41.99
ENSMUSG00000014776	Nol3	2869	-0.4658	0.003432	0.04358	12.44	14.85	13.71	13.38	9.558	12.83	8.149
ENSMUSG00000057614	Gnai1	3135	-0.3617	0.003435	0.04358	44.84	48.31	39.98	39.7	32.41	38.01	34.18
ENSMUSG00000030220	Arhgdib	957	0.4534	0.003438	0.04358	20.49	17.05	16.78	18.72	33.95	20.47	23.63
ENSMUSG00000041308	Sntb2	4423	0.6637	0.00344	0.04358	2.04	1.157	1.29	1.538	3.426	2.022	1.984
ENSMUSG00000045083	Lingo2	3005	-0.3794	0.003441	0.04358	10.93	9.854	10.27	8.956	7.128	8.231	8.59
ENSMUSG00000040212	Emp3	772	0.4979	0.003448	0.04364	24.46	21.4	24.78	26.09	49.03	25.7	32.01
ENSMUSG00000029759	Pon3	1206	0.6466	0.003463	0.04379	6.275	3.906	5.265	6.328	12.15	6.294	8.122
ENSMUSG00000025789	St8sia2	3092	0.6207	0.003475	0.0439	1.283	1.244	1.258	1.301	2.424	1.708	1.964
ENSMUSG00000054008	Ndst1	6070	0.3288	0.003486	0.044	30.47	24.58	30.9	32.55	38.89	39.72	36.95
ENSMUSG00000054277	Arfgap3	2618	0.388	0.00349	0.044	10.59	9.163	11.87	9.515	15.58	11.49	14.97
ENSMUSG00000044026	Slc35g1	3471	0.8025	0.003491	0.044	8.16	3.838	8.894	7.848	20.96	8.148	10.1
ENSMUSG00000030074	Gxylt2	1826	0.7178	0.003506	0.04415	3.842	2.148	3.427	3.585	8.103	3.947	4.627
ENSMUSG00000022562	Oplah	1769	0.4059	0.003517	0.04425	13.78	14.07	17.43	18.78	24.01	18.18	23.99
ENSMUSG00000021697	Depdc1b	1467	-0.6314	0.003523	0.04428	10.05	11.56	7.306	7.921	6.766	7.453	4.243
ENSMUSG00000019820	Utrn	12382	0.3429	0.003525	0.04428	7.263	4.891	6.134	6.579	8.531	7.974	7.997
ENSMUSG00000033083	Tbc1d4	3363	0.4393	0.003534	0.04431	4.335	3.748	3.735	3.873	5.48	6.369	4.655
ENSMUSG00000031628	Casp3	1455	-0.3334	0.003538	0.04431	27.88	23.79	23.77	24.12	19.78	21.49	20.15
ENSMUSG00000038622	Med30	871	-0.3919	0.003539	0.04431	25.33	26.02	25.1	21.85	17.76	20.76	19.82
ENSMUSG00000038916	Soga3	3948	-0.3522	0.003539	0.04431	8.769	8.431	9.407	10.99	7.24	7.398	8.259
ENSMUSG00000033335	Dnm2	2426	-0.3142	0.003549	0.04436	114.9	101.9	115.1	124.8	95.51	99.75	90.07
ENSMUSG00000028698	Pik3r3	2598	-0.3313	0.003551	0.04436	91.86	89.19	76.62	87.67	66.75	76.19	70.34
ENSMUSG00000031536	Polb	1227	-0.3877	0.003552	0.04436	15.52	16.27	16.88	14.42	12.45	12.85	12.26
ENSMUSG00000034158	Lrrc58	8604	0.3055	0.00356	0.04442	32.42	26.3	30	30.02	41.33	36.54	36.32
ENSMUSG00000075289	Carns1	3968	-0.3593	0.003568	0.04448	16.96	19.07	19.78	22.61	17	16.29	14.24
ENSMUSG00000028766	Alpl	1128	1.281	0.003585	0.04462	14.38	7.064	21.28	16.81	80.8	14.71	18.39
ENSMUSG00000052062	Pard3b	5300	0.426	0.003585	0.04462	2.051	1.61	1.871	1.952	2.523	2.735	2.548
ENSMUSG00000032402	Smad3	1682	0.3469	0.003589	0.04464	24.95	21.21	25.75	28.91	36.48	30.18	33.12
ENSMUSG00000039620	6430573F11Rik	2214	0.6592	0.003601	0.04472	2.22	2.369	2.13	1.947	4.838	3.24	2.599
ENSMUSG00000042251	Pm20d1	3208	0.7009	0.003601	0.04472	2.028	1.286	1.893	1.533	3.879	1.818	2.883
ENSMUSG00000027520	Zdbf2	8450	0.8608	0.003611	0.04479	1.201	0.5816	1.149	1.719	1.784	1.412	3.374
ENSMUSG00000053716	Dusp7	1935	-0.3368	0.003613	0.04479	32.44	35.61	34.8	40.97	29.56	30.77	28.17
ENSMUSG00000001247	Lsr	1793	0.4838	0.003627	0.04492	9.87	7.186	10.14	8.726	16.89	9.939	12.39
ENSMUSG00000030022	Adamts9	5277	0.4168	0.003638	0.04503	6.367	6.047	7.097	5.483	10.91	7.352	7.806
ENSMUSG00000072494	Ppp1r3e	1904	-0.6581	0.003642	0.04504	6.065	3.651	3.467	3.572	2.981	2.551	2.734
ENSMUSG00000027546	Atp9a	2293	-0.2908	0.003668	0.0453	195.4	186.6	213.9	213.5	173.4	166.3	175.1
ENSMUSG00000022946	Dopey2	7313	-0.2731	0.003669	0.0453	13.16	12.73	12.84	13.39	11.44	10.68	11.46
ENSMUSG00000021824	Ap3m1	2098	-0.3276	0.003688	0.04548	82.1	78.93	75.42	71.54	60.16	68.8	61.77
ENSMUSG00000007041	Clic1	1154	0.3727	0.003689	0.04548	36.99	31.08	39.23	36.46	58.64	41.18	45.33
ENSMUSG00000045215	Asxl3	9032	-0.4014	0.003694	0.04549	2.438	1.903	1.916	1.995	1.692	1.599	1.568
ENSMUSG00000031375	Bgn	1972	0.5252	0.00371	0.04566	110.5	78.15	95.54	87.45	202.2	104.4	111.6
ENSMUSG00000020387	Jade2	6200	0.3597	0.00372	0.04574	4.135	3.347	3.996	4.064	5.846	4.908	4.757
ENSMUSG00000038991	Txndc5	2658	0.3545	0.003735	0.04589	29.72	24.57	28.7	29.28	46.09	30.59	35.31
ENSMUSG00000035105	Egln3	2662	0.5877	0.003748	0.04599	5.557	3.511	4.641	5.398	10.47	5.305	6.635
ENSMUSG00000054728	Phactr1	3077	-0.3101	0.003749	0.04599	64.06	54.68	64.64	63.89	51.6	53.54	49.81
ENSMUSG00000053046	Brsk2	2108	-0.3374	0.003754	0.04602	16.06	15.44	16.96	17.27	12.88	14.27	13.26
ENSMUSG00000070469	Adamtsl3	2717	0.9063	0.00376	0.04604	14.24	6.234	21.43	17.06	42.97	16.47	27
ENSMUSG00000024924	Vldlr	3494	-0.3517	0.003799	0.04649	53.36	49.4	45.83	49.15	36.25	45.84	38.13
ENSMUSG00000024042	Sik1	4511	0.5314	0.003804	0.04651	5.719	4.367	4.325	4.378	9.139	7.26	4.714
ENSMUSG00000026109	Tmeff2	3030	-0.3231	0.003815	0.04661	137.5	135.1	125.1	121	104.7	116.8	100.7
ENSMUSG00000044628	Rnf208	1118	-0.3829	0.003836	0.04683	19.09	21.82	22.32	24.84	16.69	16.6	19.31
ENSMUSG00000040667	Nup88	1612	-0.3086	0.003857	0.04701	38.13	36.81	35.23	35.44	31.3	30.81	29.39
ENSMUSG00000037851	Iars	1810	-0.3187	0.003857	0.04701	82.41	76.35	77.78	80.61	64.93	71.31	61.27
ENSMUSG00000036782	Klhl13	3175	0.3476	0.003867	0.04709	12.54	10.22	11.47	10.49	14.16	13.68	16.49
ENSMUSG00000060924	Csmd1	6400	-0.4294	0.003873	0.04712	2.232	1.819	1.855	2.23	1.517	1.498	1.684
ENSMUSG00000036879	Phkb	1737	0.2938	0.003879	0.04717	32.27	29.22	30.71	31.53	39.8	37.11	41.17
ENSMUSG00000039497	Dse	4224	0.6293	0.00389	0.04726	5.813	3.238	5.91	5.723	11.88	5.784	7.321
ENSMUSG00000021365	Nedd9	4473	0.3861	0.003903	0.04738	5.22	5.499	5.056	4.712	7.084	7.731	6
ENSMUSG00000049420	Tmem200a	4115	0.9622	0.003913	0.04745	0.2075	0.1668	0.1957	0.2328	0.4146	0.3362	0.4691
ENSMUSG00000038271	Iffo1	2752	-0.3477	0.003918	0.04745	42.12	47.32	49.88	56.98	39.31	41.3	39.31
ENSMUSG00000009013	Dynll1	1079	-0.38	0.003918	0.04745	140.7	178.1	139.6	135.9	108.4	122.8	124.6
ENSMUSG00000036913	Trim67	7255	-0.3599	0.00394	0.04768	3.341	3.216	3.032	2.979	2.384	2.625	2.615
ENSMUSG00000090799	Klhl33	1602	1.168	0.003965	0.04794	0.1584	0.2385	0.2585	0.299	0.5762	0.5422	0.5456
ENSMUSG00000052942	Glis3	2458	0.4458	0.003975	0.04802	4.317	3.222	3.622	4.638	5.587	5.47	5.644
ENSMUSG00000046230	Vps13a	9656	0.4617	0.003985	0.04809	2.669	1.759	2.152	2.378	4.027	2.479	3.115
ENSMUSG00000079445	B3gnt7	1993	-1.049	0.003987	0.04809	0.6366	0.6515	0.9348	0.8969	0.3928	0.2905	0.4932
ENSMUSG00000030055	Rab43	2428	0.4889	0.004	0.04818	16.19	11.72	16.66	17.49	30.53	17.23	20.22
ENSMUSG00000023923	Tbc1d5	5613	-0.3039	0.004	0.04818	18.67	16.79	18.57	17.73	14.86	16.4	13.89
ENSMUSG00000103088	Pcdhgb6	4684	0.4815	0.004033	0.04851	5.016	3.421	4.427	6.507	7.586	6.872	6.502
ENSMUSG00000024534	Sncaip	2611	0.4693	0.004035	0.04851	4.082	3.686	3.911	5.038	7.122	4.582	6.33
ENSMUSG00000049436	Upk1b	1769	1.048	0.004043	0.04858	1.461	0.5902	0.9625	0.8304	2.72	1.109	2.409
ENSMUSG00000020458	Rtn4	2932	-0.3201	0.004053	0.04866	246.9	221.4	221.4	207.4	167.9	200.3	189.8
ENSMUSG00000027309	4930402H24Rik	1707	-0.3247	0.004061	0.04871	351.3	315	322.5	335.8	240.9	303.6	276
ENSMUSG00000019944	Rhobtb1	1919	0.4826	0.00407	0.04878	6.457	4.844	5.048	5.541	10.16	6.957	6.699
ENSMUSG00000027656	Wisp2	1719	1.26	0.004076	0.04881	1.087	0.5333	1.834	1.356	5.353	1.216	2.479
ENSMUSG00000030772	Dkk3	3357	0.3899	0.00408	0.04883	46.2	40.03	41.14	50.77	76.47	54.77	50.64
ENSMUSG00000028184	Adgrl2	3530	0.6025	0.004103	0.04903	10.33	5.51	10.05	10.55	19.59	10.38	13.18
ENSMUSG00000024143	Rhoq	2347	0.2819	0.004106	0.04903	38.23	34.57	34.33	34.13	45.55	40.69	47.61
ENSMUSG00000020241	Col6a2	4504	0.6844	0.004108	0.04903	56.92	33.1	57.48	66.55	139.3	61.75	67.71
ENSMUSG00000025278	Flnb	9100	0.3555	0.00411	0.04903	9.134	7.178	8.663	8.608	13.8	9.302	10.41
ENSMUSG00000030351	Tspan11	2387	0.982	0.004133	0.04924	9.803	5.014	15.43	11.36	37.97	11.42	15.07
ENSMUSG00000039116	Adgrg6	6505	0.3802	0.004134	0.04924	7.57	5.606	6.045	7.124	8.874	9.88	7.821
ENSMUSG00000004105	Angptl2	2479	0.4441	0.004149	0.04936	32.01	22.73	27.97	28.59	53.16	30.56	34.52
ENSMUSG00000018659	Pnpo	1337	0.4275	0.004151	0.04936	8.747	8.702	9.341	10.53	14.81	10.05	14.3
ENSMUSG00000021814	Anxa7	2907	0.3915	0.004154	0.04936	15.19	11.51	16.21	14.84	23.64	16.49	18.93
ENSMUSG00000029769	Ccdc136	3215	0.3746	0.004166	0.04946	6.775	5.803	6.734	8.075	9.569	8.124	9.933
ENSMUSG00000046841	Ckap4	2760	0.3976	0.004169	0.04946	12.93	10.33	13.49	13.56	21.03	14.07	16.58
ENSMUSG00000038250	Usp38	4684	-0.304	0.004172	0.04946	11.38	10.8	10.7	11.11	9.226	9.396	9.089
ENSMUSG00000032640	Chsy1	4167	0.4153	0.004183	0.04955	4.248	3.367	4.013	3.893	6.693	4.655	4.781
ENSMUSG00000033446	Lpar6	5400	-0.4468	0.004189	0.04959	4.524	6.838	5.527	5.225	4.086	4.598	3.954
ENSMUSG00000049511	Htr1b	2998	0.7283	0.004199	0.0496	1.006	0.8414	1.064	1.099	2.249	1.325	1.602
ENSMUSG00000041548	Hspb8	1816	0.297	0.0042	0.0496	47.33	50.64	51.95	57.52	71.01	60.8	66.76
ENSMUSG00000078234	Klhdc7a	7807	0.5238	0.004203	0.0496	3.658	2.939	3.04	3.627	7.153	3.527	4.229
ENSMUSG00000027805	Pfn2	1484	-0.3406	0.004208	0.0496	206	236.4	209.9	197.8	155	179.1	188.4
ENSMUSG00000031111	Igsf1	2842	0.497	0.004209	0.0496	36.51	34.9	39.54	39.2	41.83	44.53	78.82
ENSMUSG00000043461	Sptssb	1283	1.077	0.00421	0.0496	0.5753	0.4365	0.8246	0.7216	2.049	1.103	1.05
ENSMUSG00000056174	Col8a2	2337	0.9967	0.004216	0.04964	10.72	5.47	14.12	12.64	41.33	10.61	15.33
ENSMUSG00000046159	Chrm3	3053	1.04	0.004226	0.04969	0.7407	0.4004	0.7612	0.8787	2.465	0.8535	1.145
ENSMUSG00000025243	Slc6a20b	2832	0.6865	0.004227	0.04969	1.23	1.78	1.844	1.989	3.771	1.955	2.883
ENSMUSG00000056427	Slit3	5228	0.9304	0.004236	0.04975	1.717	0.794	1.844	1.906	5.324	1.569	2.452
ENSMUSG00000043300	B3galnt1	2028	0.3392	0.004253	0.04991	9.353	8.728	9.383	8.724	12.62	11.72	11.3
ENSMUSG00000017868	Sgk2	2058	-0.4567	0.004273	0.0501	13.07	13.6	12.5	12.01	7.476	11.85	9.609
ENSMUSG00000028179	Cth	1035	0.884	0.004287	0.05023	1.092	1.058	0.9778	1.049	1.918	2.082	2.005
ENSMUSG00000051747	Ttn	19575	1.745	0.004293	0.05023	0.009431	0.04553	0.01997	0.03424	0.05001	0.2005	0.02979
ENSMUSG00000022037	Clu	888	0.3213	0.004297	0.05023	1036	893.1	948	1180	1214	1415	1303
ENSMUSG00000034709	Ppp1r21	1059	-0.2989	0.004305	0.05023	77.85	76.71	78.58	73.92	62.95	62.38	69.1
ENSMUSG00000005611	Mrvi1	3211	0.5423	0.004305	0.05023	3.83	2.807	3.69	3.5	7.395	4.097	4.218
ENSMUSG00000022246	Rai14	4856	0.4712	0.004306	0.05023	4.434	3.367	4.478	4.34	7.788	4.3	5.91
ENSMUSG00000029120	Ppp2r2c	4088	-0.3326	0.004308	0.05023	54.19	56.85	55.82	54.9	40.5	50.86	45.4
ENSMUSG00000031955	Bcar1	3171	-0.3392	0.00431	0.05023	36.2	38.12	42.74	48.44	32.62	34.27	34.8
ENSMUSG00000028048	Gba	1410	-0.2894	0.004346	0.05061	50.46	49.06	52.4	50.8	44.97	42.12	42.02
ENSMUSG00000021759	Ppap2a	1347	0.3837	0.004371	0.05087	10.89	9.809	10.26	11.21	16.48	12.61	13.76
ENSMUSG00000030218	Mgp	598	0.682	0.004387	0.05101	202.5	190.1	231.5	331.8	635.2	262.4	303.5
ENSMUSG00000052040	Klf13	2105	-0.3194	0.00439	0.05101	193.5	188.5	203.4	196	146.7	180.5	158.8
ENSMUSG00000001313	Rnd2	1394	-0.3295	0.004393	0.05101	206.9	211.6	208.8	194.9	148	182.2	178.2
ENSMUSG00000065968	Ifitm7	1338	-1.328	0.004407	0.05113	0.3791	0.6281	0.5334	0.4774	0.1861	0.1686	0.2725
ENSMUSG00000039835	Nhsl1	3516	0.3491	0.004436	0.05142	16.6	13.36	15.51	16.43	20.98	16.83	23.66
ENSMUSG00000024830	Rps6kb2	1450	-0.3464	0.004445	0.05145	15.66	17.02	18.34	17.66	13.94	13.82	14.29
ENSMUSG00000032419	Tbx18	4679	0.5001	0.004445	0.05145	4.843	3.089	4.522	4.668	7.975	4.517	6.406
ENSMUSG00000029659	Medag	2882	0.4527	0.004463	0.05162	5.749	3.924	5.876	6.283	9.114	6.566	7.569
ENSMUSG00000033061	Resp18	559	0.7365	0.004481	0.05179	14.85	18.53	18.31	16.84	20.71	19.04	49.75
ENSMUSG00000054619	Mettl7a1	1883	0.3972	0.004524	0.05221	11.82	13.22	11.67	12.27	19.08	17.68	13.42
ENSMUSG00000030352	Tspan9	1459	-0.2931	0.004525	0.05221	114.9	103.6	118.9	107.2	97.98	89.04	95.55
ENSMUSG00000025816	Sec61a2	1443	-0.3272	0.004538	0.05228	27.05	29.34	29.45	28.56	23.29	24.41	23.26
ENSMUSG00000035863	Palm	2585	0.3557	0.004543	0.05228	16.84	15.39	17.33	20.92	26.85	20.82	22.54
ENSMUSG00000021948	Prkcd	1922	0.4885	0.004544	0.05228	12.39	9.439	13.36	14.77	23.05	12.97	18.68
ENSMUSG00000041235	Chd7	5152	-0.2998	0.004545	0.05228	16.9	14.23	15.62	16.65	13.33	12.77	13.97
ENSMUSG00000017446	C1qtnf1	1493	0.6137	0.004551	0.05232	17.06	9.243	15.85	15.77	33.28	16.82	19.07
ENSMUSG00000038801	Scgb1c1	455	-2.186	0.004564	0.05242	2.891	0.2239	0.7585	2.807	0.4918	0.07071	0.5603
ENSMUSG00000020432	Tcn2	1947	0.321	0.004594	0.05271	40.47	37.62	42.45	36.55	60.83	44.12	48.21
ENSMUSG00000019102	Aldh3a1	1270	0.8421	0.004599	0.05271	3.597	1.744	3.242	2.966	8.125	3.546	4.501
ENSMUSG00000026193	Fn1	4085	0.6025	0.004603	0.05271	206.4	119.7	173.4	228.5	421.9	201.1	240.3
ENSMUSG00000009246	Trpm5	2423	1.199	0.004606	0.05271	0.2477	0.1576	0.2848	0.1976	0.8775	0.3451	0.3758
ENSMUSG00000031963	Bmper	3793	0.9883	0.004609	0.05271	1.807	1.014	1.529	1.709	5.959	1.45	2.026
ENSMUSG00000042010	Acacb	5026	0.3833	0.00461	0.05271	3.117	2.797	2.751	3.463	4.352	4.173	3.753
ENSMUSG00000030683	Sez6l2	2031	0.3755	0.004618	0.05277	21.27	19.32	22.29	21.32	24.43	25.5	35.16
ENSMUSG00000021957	Tkt	1861	-0.2822	0.004626	0.05281	131.5	125.2	136.3	139	114.6	111.8	113.9
ENSMUSG00000002289	Angptl4	1817	0.6862	0.004628	0.05281	10.6	8.48	14.78	10.25	28.37	10.59	16.74
ENSMUSG00000036885	Arhgef26	2535	0.4045	0.004634	0.05283	13.98	13	13.08	12.86	14.46	17.54	22.52
ENSMUSG00000010660	Plcd1	2651	0.3951	0.004659	0.05308	6.206	5.389	7.186	7.626	10.17	8.179	8.655
ENSMUSG00000041361	Myzap	1975	0.6199	0.004671	0.05312	3.975	2.537	4.628	3.243	7.625	4.388	5.257
ENSMUSG00000035877	Zhx3	4910	0.2836	0.004671	0.05312	18.42	17.53	18.37	19.98	22.02	23.73	24.56
ENSMUSG00000006641	Slc5a6	3327	0.8232	0.004673	0.05312	11.9	6.461	14.36	14.43	36.35	12.49	16.49
ENSMUSG00000024712	Rfk	2482	0.4137	0.004695	0.05332	38.27	27.57	32.85	33.66	59.42	34.36	43.93
ENSMUSG00000022272	Myo10	1936	0.2968	0.004698	0.05332	29.47	27.22	26.54	29.38	34.43	35.88	37.27
ENSMUSG00000034006	Pqlc1	1854	0.4576	0.004705	0.05332	4.671	4.632	4.786	4.849	8.426	5.617	6.235
ENSMUSG00000049872	Fam26e	1786	0.7446	0.004705	0.05332	4.212	2.21	3.929	3.653	9.303	3.909	5.12
ENSMUSG00000020151	Ptprr	2772	-0.522	0.00471	0.05332	3.304	2.407	2.847	3.087	2.028	1.996	2.286
ENSMUSG00000050761	Gp1bb	1246	-0.5321	0.004712	0.05332	8.011	13.51	12.37	11.69	7.238	8.159	9.195
ENSMUSG00000028600	Podn	2176	0.6456	0.004778	0.05402	6.768	5.572	9.549	9.204	18.98	8.553	10.49
ENSMUSG00000036863	Syde2	5103	-0.3724	0.004782	0.05402	8.546	6.662	7.304	6.864	6.232	6.285	5.109
ENSMUSG00000026470	Stx6	1719	-0.2862	0.004785	0.05402	51.6	54.81	53.4	56.14	44.05	48.21	45.43
ENSMUSG00000001119	Col6a1	2512	0.643	0.004794	0.05408	99.7	60.49	98.19	104.5	230	98.86	114.3
ENSMUSG00000066357	Wdr6	4163	0.3393	0.004813	0.05426	24.92	23.26	27.51	29.55	37.34	28.45	38.05
ENSMUSG00000026768	Itga8	2600	0.4779	0.004822	0.05433	6.45	4.436	5.343	4.862	9.335	7.558	5.951
ENSMUSG00000030091	Nup210	5793	-0.3653	0.004826	0.05433	4.517	3.97	4.178	5.143	3.443	3.321	3.992
ENSMUSG00000068798	Rap1a	1269	-0.38	0.00484	0.05444	325	341.8	301.5	262.4	216.7	282.1	235.7
ENSMUSG00000020541	Tom1l1	2097	0.4611	0.004843	0.05444	6.426	5.805	5.124	6.061	7.161	7.136	10.85
ENSMUSG00000020116	Pno1	1544	-0.3831	0.004868	0.05468	17.04	18.56	18.15	16.51	13.73	15.86	12.27
ENSMUSG00000032431	Crtap	1144	0.4426	0.004876	0.05469	16.92	14.77	19.94	18.03	31.75	18.95	23.23
ENSMUSG00000033487	Fndc3a	2480	0.3697	0.004878	0.05469	28.29	20.7	24.83	25.05	40.21	27.42	31.99
ENSMUSG00000030483	Cyp2b10	1412	1.443	0.004879	0.05469	0.2613	0.1443	0.2281	0.1583	0.9897	0.2508	0.4644
ENSMUSG00000043857	Mgat5b	2489	-0.5815	0.004911	0.05488	2.605	4.021	4.123	4.568	2.574	2.391	3.014
ENSMUSG00000043415	Otud1	2832	0.4758	0.004911	0.05488	2.542	2.257	2.673	2.594	4.287	2.965	3.665
ENSMUSG00000078484	Klhl17	3014	-0.3309	0.004911	0.05488	13.14	15.17	15.18	15.36	11.96	11.49	13.01
ENSMUSG00000079588	Tmem182	2716	-0.634	0.004912	0.05488	1.963	2.729	2.406	1.94	1.452	1.564	1.529
ENSMUSG00000042751	Nmnat2	2635	-0.3523	0.004921	0.05488	12.72	13.92	16.4	14.73	11.99	10.66	12.63
ENSMUSG00000062312	Erbb2	5012	0.5238	0.004924	0.05488	2.436	1.768	2.213	2.67	4.632	2.645	2.899
ENSMUSG00000045333	Zfp423	2973	0.4101	0.004925	0.05488	5.443	4.54	5.713	6.057	8.711	5.907	7.912
ENSMUSG00000078584	AU022252	7151	-0.3226	0.004926	0.05488	8.763	9.258	8.785	7.643	7.012	7.177	7.272
ENSMUSG00000024978	Gpam	3832	0.3142	0.004936	0.05495	22.26	18.9	19.87	23.23	24	27.92	29.42
ENSMUSG00000069892	9930111J21Rik2	3008	0.5067	0.004963	0.05521	3.921	2.656	3.033	3.964	6.335	3.913	4.772
ENSMUSG00000016487	Ppfibp1	2682	-0.3088	0.004992	0.0554	49.33	50.43	41.35	45.62	38.53	39.16	39.66
ENSMUSG00000037348	Paqr7	1622	0.4251	0.004999	0.0554	14.19	15.65	15.83	15.59	19.2	17.1	27.96
ENSMUSG00000026000	Lancl1	2659	-0.2779	0.005	0.0554	31.42	32.76	34.06	31.15	29.06	26.87	27.2
ENSMUSG00000029066	Mrpl20	627	-0.3347	0.005004	0.0554	60.57	70.8	63.42	61.22	54.17	51.35	52.71
ENSMUSG00000030268	Bcat1	1910	-0.3939	0.005007	0.0554	82.65	85.87	94.54	83.9	57.82	83.65	63.16
ENSMUSG00000020629	Adi1	1391	-0.3487	0.005007	0.0554	54.44	57.16	51.72	47.3	39.54	47.84	41.2
ENSMUSG00000061143	Maml3	5312	0.5121	0.005008	0.0554	1.743	1.113	1.591	1.808	2.58	1.858	2.501
ENSMUSG00000034910	Pygo1	7916	0.3243	0.005012	0.0554	3.798	3.14	3.395	3.469	4.42	4.223	4.813
ENSMUSG00000030237	Slco1a4	2232	0.3383	0.005012	0.0554	37.35	27.26	30.61	31.8	42.37	45.35	36.87
ENSMUSG00000056966	Gjc3	2293	-0.3768	0.005045	0.0557	252.8	244.9	239.8	241.3	155.4	231.6	197.1
ENSMUSG00000036412	Arsi	2975	0.8587	0.005047	0.0557	3.374	1.909	4.563	4.669	10.44	3.255	6.929
ENSMUSG00000038615	Nfe2l1	3122	0.3529	0.005053	0.05571	60.84	50.52	60.6	65.64	95.95	65.14	75.6
ENSMUSG00000010307	Tmem86a	1791	0.5715	0.00506	0.05571	17.5	14.05	19.42	22.79	41.86	19.96	23.85
ENSMUSG00000020393	Kremen1	4019	0.3808	0.005078	0.05571	13.08	11.3	11.83	14.09	21.2	15.73	14.08
ENSMUSG00000041920	Slc16a6	1888	0.4878	0.005079	0.05571	9.79	7.872	7.566	10.28	17.27	9.41	12.21
ENSMUSG00000000876	Pxmp4	1674	-0.3351	0.005083	0.05571	15.9	16.7	16.52	16.85	15.18	12.52	13.04
ENSMUSG00000008035	Mid1ip1	1229	0.3265	0.005084	0.05571	114.4	124	122	153.2	171.9	167.7	161.2
ENSMUSG00000030264	Thumpd3	1509	-0.3359	0.005084	0.05571	15.95	17.23	16.48	16.93	13.36	13.96	13.73
ENSMUSG00000037440	Vnn1	2416	0.8342	0.005092	0.05571	1.404	1.001	1.705	1.031	3.52	1.558	2.11
ENSMUSG00000062683	Atp5g2	640	-0.3582	0.005093	0.05571	40.68	41.19	35.18	38.2	30.66	33.57	29.95
ENSMUSG00000013483	Card14	4082	0.8774	0.005094	0.05571	1.526	1.092	2.446	2.339	5.873	1.891	2.891
ENSMUSG00000001131	Timp1	858	0.7607	0.005095	0.05571	4.276	3.74	5.685	4.839	12.39	5.55	6.622
ENSMUSG00000041889	Shisa4	1339	-0.3224	0.005096	0.05571	236.6	264.6	262.4	247.1	193.3	231.3	203.4
ENSMUSG00000036916	Zfp280c	3423	-0.3187	0.005097	0.05571	12.41	12.5	12.63	13.72	10.49	11.15	10.3
ENSMUSG00000044576	Gareml	3865	-0.4208	0.0051	0.05571	4.651	4.777	5.316	4.801	3.344	3.363	4.692
ENSMUSG00000021275	Tecpr2	7803	-0.2702	0.005103	0.05571	11.21	10.83	11.17	10.9	9.45	9.573	9.433
ENSMUSG00000044167	Foxo1	8665	0.2853	0.005116	0.05578	6.94	6.085	6.77	7.014	8.816	8.131	8.472
ENSMUSG00000035967	Ddx26b	2945	-0.2908	0.005116	0.05578	25.74	26.82	25.19	27.45	22.42	22.34	22.16
ENSMUSG00000020846	Fam101b	3512	0.3426	0.005121	0.05579	11.64	12.85	10.4	10.82	14.44	15.98	14.67
ENSMUSG00000030972	Acsm5	2885	1.222	0.005146	0.05597	0.104	0.1854	0.1196	0.1218	0.2424	0.2565	0.4797
ENSMUSG00000026668	Ucma	735	0.7055	0.005148	0.05597	4.612	4.848	3.159	4.689	6.237	7.173	8.566
ENSMUSG00000028540	Dph2	1972	-0.4574	0.005149	0.05597	5.3	6.805	5.425	5.522	4.737	4.176	4.173
ENSMUSG00000062184	Hs6st2	4156	0.6995	0.005172	0.05618	1.344	0.9926	1.666	1.306	3.002	1.3	2.453
ENSMUSG00000021823	Vcl	5229	0.3736	0.005179	0.05622	18.46	13.75	20.49	19.09	28.36	20.16	23.98
ENSMUSG00000027654	Fam83d	2797	-0.4394	0.005185	0.05624	7.169	9.87	9.987	10.07	6.42	8.109	6.719
ENSMUSG00000062542	Syt9	2519	0.4692	0.005194	0.0563	3.416	3.163	3.808	3.346	4.762	3.971	6.128
ENSMUSG00000044864	Ankrd50	4640	0.3482	0.005199	0.05631	12.78	10.32	10.94	13.31	18.49	13.87	14.57
ENSMUSG00000029762	Akr1b8	1358	0.6961	0.005203	0.05632	2.549	1.966	2.067	1.999	4.379	3.388	3.057
ENSMUSG00000095115	Itpripl2	6862	0.3977	0.005208	0.05633	5.69	3.823	4.51	4.935	7.639	6.09	5.689
ENSMUSG00000066613	Zfp932	1257	-0.3876	0.005234	0.05654	16.05	21.01	18.38	16.87	14.01	14.72	14.33
ENSMUSG00000062949	Atp11c	6007	0.3391	0.005236	0.05654	4.994	3.93	4.512	4.205	6.384	5.473	5.517
ENSMUSG00000039155	Cdh26	2057	-2.333	0.005239	0.05654	0.3813	0.3962	0.03355	0.09312	0.06797	0.01563	0.0531
ENSMUSG00000030890	Ilk	1041	-0.2817	0.005284	0.05699	199.8	194.7	207.1	199.7	167.4	172	173.5
ENSMUSG00000026028	Trak2	2243	-0.4072	0.005299	0.05708	175.8	221.8	182.6	182.4	122.3	177.8	146.4
ENSMUSG00000038963	Slco4a1	2269	0.9544	0.005303	0.05708	2.847	2.054	5.688	2.195	10.12	3.303	6.067
ENSMUSG00000006457	Actn3	2880	1.497	0.005303	0.05708	0.3365	0.3183	0.4554	0.3105	0.4662	2.268	0.3288
ENSMUSG00000019768	Esr1	3492	1.013	0.005319	0.05721	0.2974	0.248	0.303	0.4206	0.858	0.3595	0.7821
ENSMUSG00000039286	Fndc3b	4974	0.4712	0.005325	0.05721	8.202	5.555	7.119	7.101	13.71	8.382	8.149
ENSMUSG00000005864	Cnga2	3064	-2.237	0.005327	0.05721	1.438	0.2327	0.04506	0.2606	0.1643	0.063	0.09509
ENSMUSG00000006522	Itih3	1909	0.4116	0.005346	0.05731	17.32	16.66	18.97	19.5	20.15	22.98	31.89
ENSMUSG00000022537	Tmem44	3171	0.3875	0.005352	0.05731	10.16	10.13	11.53	10.32	11.65	14.06	17.19
ENSMUSG00000073968	Trim68	2389	-0.4466	0.005357	0.05731	4.076	4.52	3.91	4.224	3.384	3.178	2.988
ENSMUSG00000041741	Pde3a	10794	0.5658	0.00536	0.05731	0.9801	0.595	1.249	0.7574	1.467	1.328	1.333
ENSMUSG00000031770	Herpud1	1505	0.3203	0.00536	0.05731	28.53	29.66	32.01	29.2	42.54	38.71	34.82
ENSMUSG00000031070	Mrgprf	2011	0.5278	0.005362	0.05731	17.05	14.3	15.01	19.71	36.18	18.72	19.5
ENSMUSG00000059049	Frem1	5663	0.6485	0.005367	0.05731	1.02	0.5531	0.7434	0.8401	1.072	1.358	1.408
ENSMUSG00000058355	Abce1	3813	-0.304	0.00537	0.05731	24.54	24.88	21.81	20.53	18.76	18.94	20.21
ENSMUSG00000049580	Tsku	2553	0.5993	0.00537	0.05731	5.104	3.959	5.947	5.341	11.97	6.453	5.65
ENSMUSG00000095304	Plac9a	701	0.7549	0.005374	0.05731	5.288	6.752	5.679	10.6	17.23	8.111	11.93
ENSMUSG00000032291	Crabp1	802	-2.052	0.005397	0.05751	0.633	0.6033	0.3443	0.1195	0.1395	0.08023	0.09082
ENSMUSG00000030201	Lrp6	6062	0.3636	0.00541	0.05754	20.47	16.39	18.28	18.93	31.07	21.61	21.62
ENSMUSG00000079774	AC087559.3	4130	1.094	0.005413	0.05754	0.09521	0.1646	0.1172	0.1102	0.2022	0.3103	0.3041
ENSMUSG00000021408	Ripk1	2918	0.3412	0.005414	0.05754	7.416	7.06	6.717	7.388	10.84	8.466	8.897
ENSMUSG00000024059	Clip4	4055	0.3607	0.005415	0.05754	4.57	4.109	4.381	5.581	6.505	5.8	6.297
ENSMUSG00000040147	Maob	1389	0.4102	0.005438	0.05773	7.808	8.402	8.382	8.898	10.59	10.12	14
ENSMUSG00000054051	Ercc6	8422	-0.336	0.005444	0.05773	2.895	2.719	2.804	2.891	2.287	2.113	2.583
ENSMUSG00000022871	Fetub	1460	-3.101	0.005449	0.05773	0.9167	0.01744	0.0788	0.3937	0.1148	0	0
ENSMUSG00000050541	Adra1b	2714	0.6969	0.00545	0.05773	2.721	2.03	3.968	3.663	7.41	3.177	5.099
ENSMUSG00000050587	Lrrc4c	2669	-0.3641	0.005452	0.05773	13.24	12.69	12.78	11.45	8.698	10.9	10.72
ENSMUSG00000027848	Olfml3	3440	0.3644	0.005462	0.0578	14.98	10.85	14.35	13.32	21.13	15.55	16.99
ENSMUSG00000023243	Kcnk5	3364	0.8267	0.005474	0.05785	4.713	3.089	4.863	4.082	14.05	4.925	4.309
ENSMUSG00000029661	Col1a2	2244	0.5909	0.005475	0.05785	412.8	221.2	302.3	338.2	747	356.3	396.2
ENSMUSG00000028641	P3h1	2595	0.3712	0.005478	0.05785	9.735	8.114	9.37	9.757	15.17	10.91	11.17
ENSMUSG00000029761	Cald1	1932	0.3791	0.005487	0.05791	64.21	46.25	60.31	51.17	90.53	61.17	73.52
ENSMUSG00000033595	Lgi3	3180	-0.3322	0.005495	0.05795	176.7	171.5	190.1	215.5	146.3	174.7	143.3
ENSMUSG00000004791	Pgf	1582	0.7527	0.005505	0.05802	4.113	2.704	4.596	4.138	10.4	3.599	6.538
ENSMUSG00000019326	Aoc3	2993	0.7705	0.005513	0.05806	3.081	1.69	3.426	2.63	7.836	3.225	3.405
ENSMUSG00000061451	Tmem151a	1615	-0.3267	0.00552	0.0581	111.5	132.1	135.8	145.5	105.9	113.6	106
ENSMUSG00000038582	Pptc7	3438	0.3308	0.005533	0.05819	7.176	7.7	8.296	8.295	11.1	10.23	9.47
ENSMUSG00000021743	Fezf2	2304	0.7361	0.005537	0.05819	0.8713	0.8732	0.9687	1.22	1.785	1.801	1.486
ENSMUSG00000053819	Camk2d	2593	0.3367	0.005587	0.05867	15.65	12.19	14.81	15.88	18.91	17.38	21.23
ENSMUSG00000034353	Ramp1	1296	0.3426	0.00564	0.05919	33.35	34.74	39.18	40.07	52.66	39.64	53.5
ENSMUSG00000058756	Thra	1618	-0.2864	0.005649	0.05925	250.9	273.3	282.4	275.4	220.5	228.6	241.4
ENSMUSG00000058587	Tmod3	3578	0.3371	0.005674	0.05947	23.93	18.4	24.13	24.02	35.05	24.68	29.38
ENSMUSG00000057719	Sh3rf2	4768	0.8149	0.005696	0.05963	0.4743	0.3365	0.497	0.4421	1.085	0.722	0.5881
ENSMUSG00000041577	Prelp	3615	0.3845	0.005697	0.05963	35.71	25.36	30.21	32.43	51.77	38.69	35.24
ENSMUSG00000068749	Psma5	813	-0.3023	0.005724	0.05986	84.47	83.45	83.82	74.42	70.49	69.71	65.7
ENSMUSG00000035948	Acss3	2314	0.5883	0.005736	0.05986	4.308	2.608	3.192	4.816	7.531	5.311	4.564
ENSMUSG00000035305	Ror1	5762	0.7587	0.005736	0.05986	1.426	0.5746	1.525	1.441	3.029	1.625	1.887
ENSMUSG00000021792	Fam213a	823	0.3216	0.005738	0.05986	91.63	101.8	100.2	93.53	110.4	118.8	147.8
ENSMUSG00000032826	Ank2	2455	0.2842	0.005739	0.05986	194.8	164.6	180.7	202	256.8	220	226.5
ENSMUSG00000039105	Atp6v1g1	1135	-0.2901	0.005771	0.06011	105.4	117.3	105.2	105.1	90.79	91.78	93.17
ENSMUSG00000019936	Epyc	2131	1.313	0.005771	0.06011	0.09746	0.09561	0.2267	0.1648	0.5382	0.2415	0.3589
ENSMUSG00000034990	Otoa	1573	0.973	0.005834	0.06073	0.6161	0.34	0.6145	0.7715	1.014	1.207	1.343
ENSMUSG00000021338	Lrrc16a	2577	-0.3175	0.005843	0.06074	34.3	26.1	31.14	28.52	24.18	25.33	25.37
ENSMUSG00000027463	Slc52a3	2389	0.8392	0.005847	0.06074	4.027	2.345	5.123	4.344	12.75	4.093	5.366
ENSMUSG00000021775	Nr1d2	3171	0.2857	0.005848	0.06074	17.03	15.21	16.84	16.68	20.96	19.52	21.93
ENSMUSG00000026617	Bpnt1	1217	-0.3704	0.005871	0.06094	63.81	70.5	68.12	61.48	46.91	62.72	48.84
ENSMUSG00000002688	Prkd1	3778	0.3962	0.005915	0.06136	4.159	4.206	4.105	4.615	5.286	6.889	5.254
ENSMUSG00000028837	Psmb2	859	-0.2905	0.005921	0.06137	81.14	83.08	85.72	77.33	71.38	69.52	67.46
ENSMUSG00000024427	Spry4	4587	-0.4703	0.005937	0.06151	3.632	2.399	2.663	2.503	2.034	1.915	2.352
ENSMUSG00000002017	Fam98a	1367	-0.3527	0.005943	0.06152	39.64	44.92	39.62	35.84	29.26	34.08	34.23
ENSMUSG00000042842	Serpinb6b	2076	0.5787	0.005971	0.06172	3.823	2.183	2.893	2.614	5.458	3.625	4.332
ENSMUSG00000022237	Ankrd33b	5391	0.7127	0.005973	0.06172	0.8689	0.4157	0.7426	0.8316	1.458	1.14	1.034
ENSMUSG00000040268	Plekha1	1618	-0.3326	0.005983	0.06172	541.5	494	487.2	513.1	364.6	489.4	399.1
ENSMUSG00000047459	Dynlrb1	736	-0.3002	0.005984	0.06172	126.9	143.1	134.6	114.9	109.3	108	111.6
ENSMUSG00000019866	Aim1	7470	0.6689	0.005984	0.06172	1.053	0.6204	1.081	1.253	2.4	1.184	1.38
ENSMUSG00000009549	Srp14	692	-0.2995	0.005986	0.06172	102.2	112.5	102.3	99.29	86.72	89.61	86.98
ENSMUSG00000003746	Man1a	3205	-0.2982	0.005998	0.0618	69.05	61.72	72.86	62.26	57.46	57.53	53.16
ENSMUSG00000066842	Hmcn1	7792	0.5309	0.006005	0.06182	3.068	1.729	2.516	2.688	4.961	2.632	3.683
ENSMUSG00000063011	Msln	2114	0.7109	0.006026	0.06196	5.218	3.241	3.733	5.212	11.99	5.068	5.185
ENSMUSG00000021820	Camk2g	3658	0.4061	0.006026	0.06196	16.22	15.71	16.7	16.84	18.36	19.31	29.95
ENSMUSG00000022967	Ifnar1	2540	0.2834	0.00603	0.06196	26.28	22.72	24.57	25.49	32.87	28.36	32.64
ENSMUSG00000035778	Ggta1	2385	0.3889	0.006061	0.06223	4.904	3.897	4.668	5.02	6.027	6.096	6.702
ENSMUSG00000025324	Atp10a	5469	0.3757	0.006071	0.06228	2.624	2.505	3.185	2.867	4.235	3.512	3.549
ENSMUSG00000032563	Mrpl3	1628	-0.3144	0.006073	0.06228	26.46	27.15	27.33	24.06	22.38	20.92	22.52
ENSMUSG00000037060	Prkcdbp	1035	0.3942	0.006103	0.06253	15.87	15.75	18.87	19.53	29.3	20.05	22.38
ENSMUSG00000072476	Gm9008	1275	-0.825	0.006108	0.06255	2.963	2.93	3.21	1.745	1.87	1.372	1.577
ENSMUSG00000029338	Antxr2	4197	0.4961	0.006118	0.0626	2.634	1.911	2.122	2.412	4.411	2.797	2.759
ENSMUSG00000067780	Pi15	6923	0.8302	0.006141	0.06278	0.5738	0.4239	0.4745	0.4407	1.337	0.4411	0.8925
ENSMUSG00000056211	R3hdm1	3093	-0.2669	0.006145	0.06278	29.21	28.75	27.88	27.51	24.22	23.16	26.03
ENSMUSG00000028716	Pdzk1ip1	990	0.6627	0.006147	0.06278	4.334	4.012	5.065	4.741	10.71	5.133	6.62
ENSMUSG00000029482	Aacs	1520	0.3007	0.00616	0.06287	83.83	85.53	96.65	96.12	107.6	118.9	120.2
ENSMUSG00000037747	Phyhipl	1835	-0.3469	0.006179	0.06298	229.2	242.2	212.8	206.3	154.3	203.8	185.8
ENSMUSG00000021585	Cast	2894	0.492	0.006179	0.06298	8.412	4.972	7.338	6.831	13.28	7.904	9.035
ENSMUSG00000046523	Kctd4	3015	-0.4176	0.006212	0.06321	8.442	9.181	7.652	6.991	5.214	6.957	6.631
ENSMUSG00000103800	Pcdha8	5338	-1.594	0.006218	0.06321	0.1443	0.08573	0.06427	0.0606	0.02358	0.04442	0.02913
ENSMUSG00000004043	Stat5a	2436	0.5266	0.006219	0.06321	2.472	2.255	2.677	2.898	4.961	3.042	3.57
ENSMUSG00000021782	Dlg5	3412	0.296	0.006219	0.06321	18.19	16.09	19.17	19.93	24.75	23.13	22.15
ENSMUSG00000031781	Ciapin1	1369	-0.3093	0.006229	0.06324	24.26	25.82	24.7	24.31	22.12	19.95	20.24
ENSMUSG00000014303	Glis2	2051	0.3681	0.006229	0.06324	22.14	19.41	20.33	23.09	35.96	23.95	25.61
ENSMUSG00000032042	Srpr	1367	0.2965	0.006248	0.06338	71.62	61.35	69.21	67.86	100.5	74.42	83.68
ENSMUSG00000020431	Adcy1	12259	0.4528	0.006267	0.06353	3.287	2.564	2.982	3.296	5.853	3.055	4.067
ENSMUSG00000031595	Pdgfrl	1808	0.584	0.006271	0.06353	10.74	5.182	6.641	6.922	14.99	10.09	9.324
ENSMUSG00000053897	Slc39a8	3401	0.3549	0.006302	0.0638	5.958	5.033	5.182	4.836	6.418	6.85	7.666
ENSMUSG00000001604	Tcea3	938	0.6096	0.006307	0.0638	3.959	4.152	4.119	4.934	8.375	5.245	6.791
ENSMUSG00000034993	Vat1	2766	-0.2804	0.006316	0.06386	52.12	48.89	53.04	55.03	45.42	42.81	45.75
ENSMUSG00000029510	Gpc2	2798	-0.5721	0.006329	0.06393	2.432	3.544	3.221	2.649	2.519	1.652	2.06
ENSMUSG00000003178	Mical3	2893	-0.3763	0.006331	0.06393	20.32	13.22	18.49	16.18	14.66	12.28	13.97
ENSMUSG00000031750	Il34	1752	0.396	0.006364	0.06422	13.14	11	15.49	11.57	20.67	14.78	17.14
ENSMUSG00000048232	Fbxo10	3933	0.4544	0.006383	0.06436	7.733	5.905	7.757	8.696	13.97	7.714	10.51
ENSMUSG00000020715	Ern1	2554	0.3796	0.006394	0.06444	9.277	6.561	7.044	7.739	11.76	9.824	9.396
ENSMUSG00000018931	Natd1	4179	-0.2881	0.006418	0.06463	23.75	23.69	22.94	22.76	19.5	21.58	18.2
ENSMUSG00000041605	5730559C18Rik	1306	-0.399	0.006425	0.06465	17.73	21.11	22.52	26.11	15.52	17.85	18.17
ENSMUSG00000059327	Eda	3893	0.4508	0.006444	0.06481	2.193	1.812	2.169	2.6	3.614	2.917	2.778
ENSMUSG00000054675	Tmem119	1289	0.4075	0.006453	0.06485	27.25	26.26	38.73	31.69	51.32	34.82	42.18
ENSMUSG00000048612	Myof	7094	0.4588	0.006464	0.06492	7.117	4.186	6.649	6.784	10.99	7.052	8.45
ENSMUSG00000041189	Chrnb1	1127	0.7007	0.006488	0.06512	2.252	2.983	2.389	2.097	4.617	3.426	4.33
ENSMUSG00000030701	Plekhb1	1440	-0.3495	0.006496	0.06513	730	813.1	735.4	766.8	540.6	743.6	569.4
ENSMUSG00000022136	Dnajc3	5190	0.3109	0.006497	0.06513	29.49	22.43	27.7	27.02	38.22	30.22	34.61
ENSMUSG00000029861	Fam131b	4053	-0.3214	0.006508	0.06516	20	21.25	19.26	19.21	15.13	18.24	16.22
ENSMUSG00000024620	Pdgfrb	5415	0.4222	0.006509	0.06516	18.76	12.27	16.04	17.75	29.54	18.32	19.86
ENSMUSG00000000811	Txnrd3	2665	0.4586	0.006515	0.06518	3.533	2.494	3.117	3.475	5.311	4.08	4.086
ENSMUSG00000000673	Haao	1222	1.5	0.006534	0.06531	0.09442	0.08336	0.1506	0.2352	0.5036	0.4476	0.2682
ENSMUSG00000032966	Fkbp1a	1479	-0.3127	0.006537	0.06531	324.6	363	332.7	302.6	253.4	295.2	279.9
ENSMUSG00000050505	Pcdh20	4301	-0.548	0.00655	0.0654	1.524	1.675	1.53	1.774	0.9754	1.144	1.346
ENSMUSG00000025235	Bbs4	2542	0.3614	0.006623	0.06608	4.394	4.498	4.453	4.673	6.14	5.467	6.433
ENSMUSG00000000154	Slc22a18	1236	0.7546	0.00663	0.06608	2.369	1.73	2.456	2.711	5.654	3.017	3.504
ENSMUSG00000030774	Pak1	2887	-0.3244	0.006632	0.06608	70.03	69.78	70.37	63.85	49.38	62.83	57.78
ENSMUSG00000043460	Elfn2	4846	-0.3473	0.006636	0.06608	7.633	6.727	7.625	9.364	6.193	6.141	6.816
ENSMUSG00000028840	Zfp593	1994	-0.5126	0.006662	0.06625	3.784	4.342	4.177	3.395	2.848	2.92	2.813
ENSMUSG00000038816	Ctnnal1	2257	-0.3122	0.006669	0.06625	36.55	35.23	32.34	33.15	26.53	31.2	28.17
ENSMUSG00000028487	Bnc2	1527	0.9373	0.00667	0.06625	4.215	1.951	5.287	5.018	13.63	3.749	7.343
ENSMUSG00000090015	Gm15446	1386	-0.3504	0.00667	0.06625	17.68	19.86	17.73	17.51	13.44	15.29	15.72
ENSMUSG00000030659	Nucb2	1377	0.606	0.006684	0.06634	5.212	2.941	4.528	4.035	8.471	4.883	6.506
ENSMUSG00000025185	Loxl4	2299	1.124	0.006706	0.06651	0.2911	0.155	0.2501	0.0972	0.523	0.3917	0.4592
ENSMUSG00000043091	Tuba1c	1977	0.5501	0.006709	0.06651	5.336	4.119	5.722	6.006	11.58	6.561	6.048
ENSMUSG00000079547	H2-DMb1	1404	0.5165	0.006743	0.0668	4.671	4.132	4.664	4.21	8.548	5.47	5.709
ENSMUSG00000030551	Nr2f2	2942	0.3702	0.006795	0.06724	13.1	10.4	11.8	12.77	20.09	13.49	14.86
ENSMUSG00000039943	Plcb4	2715	0.3585	0.006796	0.06724	6.858	5.656	6.197	5.314	8.883	7.333	7.812
ENSMUSG00000032369	Plscr1	1621	0.5897	0.006808	0.0673	3.673	2.671	3.705	3.783	7.282	4.069	4.875
ENSMUSG00000030307	Slc6a11	4066	0.5326	0.00683	0.06749	39.73	38.16	46.36	40.67	43.23	49.36	93.38
ENSMUSG00000047085	Lrrc4b	1452	-0.3751	0.006836	0.06749	32.33	33.63	40.03	48.09	33.14	28.62	30.67
ENSMUSG00000023495	Pcbp4	702	-0.3183	0.006842	0.06751	271.7	306.3	324.5	361.5	267.4	272.2	248.6
ENSMUSG00000025728	Pigq	1349	0.2839	0.006853	0.06758	120.7	124.9	128.1	125.9	151.2	167.5	154.2
ENSMUSG00000036402	Gng12	1598	-0.3127	0.006871	0.06771	403.9	402.9	380.9	359	296.3	364	306.7
ENSMUSG00000023043	Krt18	1400	-1.535	0.006875	0.06771	0.5274	0.7458	0.1808	0.4106	0.1998	0.09192	0.2081
ENSMUSG00000042961	Egflam	3004	0.5421	0.006897	0.06788	10.24	5.883	9.076	7.92	17.65	8.996	11.02
ENSMUSG00000039100	March6	6236	0.3329	0.006905	0.06792	38.96	28.18	31.93	36.19	51.52	38.76	42.4
ENSMUSG00000037110	Ralgapa2	4141	-0.3316	0.006918	0.068	6.174	5.854	6.926	6.359	5.087	5.416	5.146
ENSMUSG00000005397	Nid1	6046	0.4284	0.00696	0.06837	56.58	36.44	45.85	45.54	85.45	52.41	55.73
ENSMUSG00000028073	Pear1	2594	0.5177	0.00697	0.06842	10.69	8.333	11.08	11.88	22.84	11.1	13.03
ENSMUSG00000033705	Stard9	7049	-0.3011	0.006979	0.06846	8.318	7.916	7.39	8.091	6.468	7.015	6.525
ENSMUSG00000024371	C2	1552	0.52	0.006999	0.06862	11.76	9.023	11.58	11.28	23.21	10.57	15.18
ENSMUSG00000070348	Ccnd1	2105	-0.3097	0.007013	0.06871	59.13	52.8	52.37	51.9	40.44	50.31	44.64
ENSMUSG00000004035	Gstm7	784	-0.3427	0.007033	0.06886	60.31	73.15	64.54	58.96	51.31	56.8	49.59
ENSMUSG00000022793	B4galt4	1456	0.365	0.007062	0.0691	9.946	11.31	10.93	9.93	15.07	12.08	15.22
ENSMUSG00000055333	Fat2	14475	0.9662	0.007078	0.06919	0.3045	0.1214	0.1558	0.2714	0.7014	0.2467	0.3522
ENSMUSG00000026834	Acvr1c	3321	1.563	0.007082	0.06919	0.03495	0.06142	0.04614	0.02885	0.1348	0.1905	0.07687
ENSMUSG00000035493	Tgfbi	2678	0.6561	0.007085	0.06919	13.94	7.237	10.13	9.266	26.21	12.01	11.75
ENSMUSG00000026313	Hdac4	3025	0.3538	0.007094	0.06919	10.7	9.236	12.01	11.48	17.12	12.48	13.65
ENSMUSG00000039768	Dnajc11	1928	-0.2977	0.007094	0.06919	25.1	27.01	26.03	26.21	20.87	21.68	23.55
ENSMUSG00000027777	Schip1	1813	-0.298	0.007106	0.06926	53.87	58.33	52.47	53.56	42.12	50.38	45.46
ENSMUSG00000038521	C1s1	1471	0.5031	0.00712	0.06932	6.336	3.97	4.736	4.632	8.631	6.286	6.787
ENSMUSG00000042644	Itpr3	8990	0.5211	0.00712	0.06932	2.187	1.411	2.135	2.49	4.123	2.219	2.86
ENSMUSG00000031486	Adgra2	3229	0.5081	0.007128	0.06934	23.28	14.56	23.15	23.96	44.49	24.07	25.72
ENSMUSG00000040339	Fam102b	5535	0.3225	0.007139	0.06941	11.86	11.56	12.02	11.5	13.05	16.93	15.59
ENSMUSG00000070520	Ndnl2	5946	-0.3544	0.007155	0.06952	4.482	5.632	5.255	5.161	4.229	4.442	3.822
ENSMUSG00000092060	Bend4	7935	0.4086	0.007165	0.06957	1.413	1.24	1.044	1.353	1.791	1.776	1.638
ENSMUSG00000043753	Dmrta1	4079	-0.5187	0.007182	0.06966	3.21	4.87	3.864	2.726	2.627	2.855	2.509
ENSMUSG00000028108	Ecm1	957	0.4108	0.007183	0.06966	20.45	15.47	20.49	20.77	33.82	22.5	23.61
ENSMUSG00000007279	Scube2	3341	0.7261	0.007199	0.06977	1.279	0.8616	1.208	1.053	2.758	1.224	1.713
ENSMUSG00000074227	Spint2	1373	0.6715	0.007217	0.06989	3.142	3.004	2.798	2.325	5.947	3.001	5.144
ENSMUSG00000001521	Tulp3	2359	0.3146	0.00726	0.07027	15	14.51	12.78	14.93	20.42	17.37	17.62
ENSMUSG00000024944	Arl2	1350	-0.3214	0.007284	0.07045	50.29	57.33	57.51	64.4	49.4	50.2	43.18
ENSMUSG00000028383	Hsdl2	1915	-0.2835	0.007325	0.07079	34.5	32.85	33.14	30.67	29.42	26.45	28.11
ENSMUSG00000027246	Ell3	1398	-2.205	0.007328	0.07079	1.196	0.2332	0.04935	0.5975	0.1346	0.023	0.1763
ENSMUSG00000028024	Enpep	2126	0.6819	0.007344	0.0709	2.171	1.449	2.37	1.938	4.605	2.27	3.066
ENSMUSG00000025579	Gaa	1751	0.4345	0.007357	0.07096	69.04	58.28	83.18	94.88	131.3	80.29	110.6
ENSMUSG00000031422	Morf4l2	1278	-0.2831	0.007363	0.07096	189.8	192.7	202.3	174.7	159	156.4	170.8
ENSMUSG00000001089	Luzp1	3881	0.322	0.007365	0.07096	11.32	9.023	9.308	9.973	14.65	11.62	12.31
ENSMUSG00000020173	Cobl	3430	0.4276	0.007376	0.07103	6.423	3.919	6.009	5.697	8.21	6.264	8.63
ENSMUSG00000002107	Celf2	3467	0.2903	0.007387	0.07109	18.19	16.37	17.91	16.12	24.41	19.56	21.45
ENSMUSG00000004110	Cacna1e	6815	0.3455	0.007397	0.07114	2.138	2.27	2.304	2.343	2.923	2.748	3.295
ENSMUSG00000039347	Atp6v0e2	1832	-0.2938	0.007403	0.07116	104.5	115	113.2	102.7	87.26	95.95	93.15
ENSMUSG00000008658	Rbfox1	2637	0.6441	0.007454	0.07159	1.321	1.439	1.666	1.489	2.344	1.708	3.189
ENSMUSG00000079495	Gm11128	1248	1.216	0.00752	0.07219	0.4504	0.2857	0.2122	0.1515	0.6264	0.5236	0.8938
ENSMUSG00000026600	Soat1	2019	0.2949	0.007529	0.07223	26.86	22.82	23.75	27.78	31.89	30.2	34.5
ENSMUSG00000026764	Kif5c	3792	0.4207	0.007544	0.07228	24.33	20.78	24.52	23.05	23.35	30.4	42.68
ENSMUSG00000035131	Brinp3	2717	-0.4478	0.007546	0.07228	6.904	7.972	8.848	7.815	4.457	6.333	7.21
ENSMUSG00000025545	Clybl	1239	0.4721	0.007552	0.07228	5.774	4.481	5.998	5.155	8.421	6.439	8.318
ENSMUSG00000041700	Lhfpl1	1113	1.662	0.007554	0.07228	0.2487	0.02287	0.186	0.1434	0.7285	0.2022	0.5887
ENSMUSG00000024247	Pkdcc	1559	0.7173	0.007561	0.07231	8.837	8.413	9.8	9.279	27.11	11.14	8.55
ENSMUSG00000003934	Efnb3	3183	-0.3061	0.007577	0.07241	177.4	187.4	185.7	186.1	144.2	176.1	142.3
ENSMUSG00000078597	Cyp4a12b	2395	1.036	0.00759	0.07249	0.3823	0.2096	0.5547	0.4342	1.246	0.6266	0.6656
ENSMUSG00000046178	Nxph1	2696	-0.5364	0.007602	0.07256	3.663	4.303	4.241	3.541	2.158	2.517	3.822
ENSMUSG00000037410	Tbc1d2b	3361	0.3415	0.007625	0.07274	8.581	7.824	8.643	9.377	13.7	10.27	10
ENSMUSG00000040265	Dnm3	3635	-0.2881	0.007661	0.07303	33.64	29.29	31.48	32.27	24	27.87	28.73
ENSMUSG00000021589	Rhobtb3	3325	-0.3157	0.007697	0.07333	37.76	37.92	35.56	32.81	26.64	33.2	30.09
ENSMUSG00000021978	Extl3	5977	0.2786	0.007723	0.07352	18.46	16.98	18.37	19.73	25.78	21.09	22.62
ENSMUSG00000032925	Itgbl1	3597	0.652	0.007727	0.07352	6.755	2.86	6.677	5.708	12.53	6.421	8.008
ENSMUSG00000018507	Trpv2	2779	0.4856	0.007743	0.07363	3.781	2.845	3.381	3.673	6.432	3.523	5.009
ENSMUSG00000046093	Hpcal4	1890	0.5981	0.007763	0.07377	5.579	4.756	7.632	7.13	8.361	6.672	14.64
ENSMUSG00000024190	Dusp1	1714	0.6931	0.007775	0.07383	14.28	13.88	8.699	9.763	26.24	22.62	9.795
ENSMUSG00000026811	St6galnac6	1562	0.3429	0.007779	0.07383	14.79	12.34	15.18	16.23	21.73	16.63	19.43
ENSMUSG00000019194	Scn1b	1255	0.4916	0.007804	0.07402	6.362	7.041	7.737	8.118	13.91	7.613	10.62
ENSMUSG00000022203	Efs	3571	-0.2997	0.007811	0.07405	9.098	10.06	10.63	11.04	8.742	8.396	8.679
ENSMUSG00000029135	Fosl2	5855	0.4325	0.007825	0.07406	3.07	2.914	2.79	2.171	4.61	3.857	3.048
ENSMUSG00000021959	Lats2	2209	0.3028	0.007827	0.07406	28.34	27.29	25.66	27.6	38.89	35.49	30.13
ENSMUSG00000009376	Met	3027	0.6339	0.007827	0.07406	1.685	1.035	1.573	1.54	3.105	1.785	2.165
ENSMUSG00000039661	Dusp26	1438	-0.3836	0.007838	0.07411	50.89	54.95	53.71	56.85	34.18	52.1	42.27
ENSMUSG00000045932	Ifit2	2259	0.327	0.007842	0.07411	12.78	11.75	12.87	16.2	18.81	17.16	16.25
ENSMUSG00000019894	Slc6a15	3594	-0.4494	0.007866	0.07428	4.462	4.4	4.564	4.158	2.669	2.954	4.438
ENSMUSG00000051910	Sox6	6484	-0.3264	0.007885	0.07442	14.08	13.14	13.36	12.95	9.041	12.21	11.89
ENSMUSG00000029122	Evc	2022	0.3832	0.007919	0.07465	7.872	7.466	6.802	7.957	12.51	8.986	9.074
ENSMUSG00000024785	Rcl1	1803	-0.3485	0.007921	0.07465	8.985	9.449	9.252	9.795	7.85	7.369	7.696
ENSMUSG00000089832	Shkbp1	1481	-0.3779	0.007924	0.07465	12.19	12.52	15.35	16.35	12.36	10.98	10.39
ENSMUSG00000017999	Ddx27	1240	-0.3012	0.007932	0.07467	24.61	24.34	25.6	26.01	21.17	21.27	21.03
ENSMUSG00000047361	Gm973	1262	0.3938	0.007941	0.0747	9.249	9.824	8.675	12.24	13.07	12.67	15.12
ENSMUSG00000030037	Mrpl53	675	-0.3847	0.007944	0.0747	18.9	22.57	22.89	20.98	18.74	16.39	15.78
ENSMUSG00000036560	Lgi4	1661	0.3115	0.007951	0.07472	49.76	46.4	44.31	55.17	57.88	71.15	59.23
ENSMUSG00000020592	Sdc1	1740	0.495	0.007983	0.07493	6.736	4.815	6.703	6.257	12.22	6.711	8.036
ENSMUSG00000024816	Frmd8	1677	-0.2874	0.007986	0.07493	108.4	114.1	123.2	121.9	97.51	105	95.39
ENSMUSG00000033967	2310014L17Rik	3239	-0.9961	0.00799	0.07493	0.399	0.6134	0.5967	0.6004	0.2763	0.3973	0.1799
ENSMUSG00000041544	Ptchd2	2938	0.5912	0.007993	0.07493	3.392	4.515	4.463	4.543	4.483	5.507	9.902
ENSMUSG00000041301	Cftr	4519	0.9361	0.008008	0.07499	0.4544	0.3493	0.28	0.1979	0.8664	0.427	0.6366
ENSMUSG00000074643	Cpne1	1367	0.362	0.008011	0.07499	19.84	18.69	20.87	21.18	32.82	26.07	21.67
ENSMUSG00000030796	Tead2	1275	0.4197	0.008017	0.07499	7.451	6.846	7.953	7.083	12.32	8.372	9.933
ENSMUSG00000022010	Tsc22d1	1582	0.3381	0.008019	0.07499	244.8	227.7	255	255.4	412.4	267.6	290.4
ENSMUSG00000026471	Mr1	2469	0.351	0.008032	0.07506	6.341	5.766	5.629	6.493	8.939	6.958	8.172
ENSMUSG00000052430	Bmpr1b	3127	0.3343	0.008044	0.07509	15.66	16.19	14.31	16.26	17.29	22.42	21.4
ENSMUSG00000030423	Pop4	1214	-0.3241	0.008046	0.07509	48.76	48.69	48.14	45.64	35.14	44.28	39.24
ENSMUSG00000094724	Rnaset2b	1730	0.2744	0.008055	0.07509	27.09	26.4	27.8	28.06	35.99	32	35.02
ENSMUSG00000061535	C1qtnf7	1937	0.5881	0.008059	0.07509	4.015	2.065	3.683	3.005	6.066	3.969	4.921
ENSMUSG00000024462	Gabbr1	1930	-0.333	0.008061	0.07509	94.85	107.9	113.1	109.1	76.28	82.39	104.1
ENSMUSG00000028864	Hgf	2675	1.089	0.008065	0.07509	0.6037	0.1428	0.4214	0.3821	1.15	0.6973	0.7216
ENSMUSG00000021223	Papln	4085	0.6916	0.008074	0.07511	1.062	0.7295	0.8223	1.571	1.89	1.898	1.426
ENSMUSG00000033080	Vsx1	3791	0.8227	0.008077	0.07511	0.6709	0.645	1.062	1.045	2.406	0.9314	1.393
ENSMUSG00000019785	Clvs2	2663	1.112	0.008086	0.07515	0.1906	0.1817	0.2332	0.192	0.3466	0.2657	0.752
ENSMUSG00000034258	Mfsd7c	3435	0.4569	0.0081	0.07524	2.136	1.742	1.882	2.036	3.271	2.538	2.513
ENSMUSG00000015968	Cacna1d	8867	0.3325	0.008112	0.0753	1.908	1.999	2.226	2.201	2.861	2.38	2.941
ENSMUSG00000026200	Glb1l	1533	0.3438	0.00812	0.0753	14.71	11.6	13.44	14.9	19.41	15.19	19.42
ENSMUSG00000023987	Pgc	939	1.275	0.008122	0.0753	0.2212	0.2712	0.245	0.2041	0.6256	0.4454	0.7369
ENSMUSG00000021760	Gpx8	1016	0.3394	0.008135	0.07537	27.14	24.79	27.56	25.05	41.02	28.4	33.84
ENSMUSG00000040723	Rcsd1	3334	0.4108	0.008141	0.07537	5.503	5.794	6.19	4.918	9.79	5.867	7.668
ENSMUSG00000024404	Riok3	3661	-0.2845	0.008144	0.07537	27.64	27.27	22.99	26.39	21.38	23.2	22
ENSMUSG00000030067	Foxp1	1945	0.5389	0.008157	0.07544	21.77	12.43	23.76	22.23	41.49	22.93	26.46
ENSMUSG00000078302	Foxd1	2462	0.6579	0.00817	0.07552	7.573	4.82	6.923	7.822	18.25	7.187	8.062
ENSMUSG00000004849	Ap1s1	773	-0.3819	0.008177	0.07554	80.37	84.65	66.37	59.84	62.9	48.6	63.26
ENSMUSG00000022421	Nptxr	4976	0.4081	0.008202	0.07572	6.536	4.967	7.7	8.342	9.711	8.147	10.57
ENSMUSG00000000732	Icosl	2756	0.4066	0.008233	0.07596	3.81	3.317	3.682	4.913	5.308	5.521	5.325
ENSMUSG00000030790	Adm	1049	0.5295	0.008264	0.07619	5.5	4.499	6.222	4.445	9.334	6.9	7.048
ENSMUSG00000039234	Sec24d	1651	0.3494	0.00827	0.07621	29.65	21.01	28.63	29.72	41.11	33.32	33.59
ENSMUSG00000010080	Epn3	3884	1.187	0.008294	0.07638	0.1069	0.1115	0.1481	0.1233	0.5185	0.1574	0.1969
ENSMUSG00000021763	BC067074	4101	0.3728	0.008316	0.07654	5.593	3.875	4.881	5.731	7.352	6.699	6.127
ENSMUSG00000041298	Katnal1	1513	-0.2965	0.008338	0.07661	44.84	39.04	43.33	39.6	32.77	36.77	36.05
ENSMUSG00000000552	Zfp385a	2291	0.5308	0.008341	0.07661	15.18	12.41	17.96	19.43	35.59	16.65	21.16
ENSMUSG00000006800	Sulf2	2985	-0.2651	0.008342	0.07661	124.1	115.2	131.1	130.1	109.1	100.8	114.4
ENSMUSG00000028433	Ubap2	2119	-0.2884	0.008344	0.07661	23.22	25.02	26.08	24.76	21.63	20.36	21.2
ENSMUSG00000033825	Tpsb2	1081	1.448	0.00836	0.07671	1.195	1.084	1.383	1.123	8.099	0.8333	1.415
ENSMUSG00000035878	Hykk	4604	0.6419	0.008404	0.07707	0.9611	0.7971	0.6048	0.8674	1.629	1.013	1.29
ENSMUSG00000017286	Glod4	1282	-0.3043	0.008425	0.07721	107.4	104.8	101.7	101.2	79.05	96.64	85.44
ENSMUSG00000001988	Npas1	2091	-1.495	0.008442	0.07732	0.1876	0.207	0.1761	0.1527	0.06689	0.07693	0.05225
ENSMUSG00000037624	Kcnk2	2251	0.3313	0.008451	0.07735	18.3	15.04	19.57	17.87	26.24	19.17	24.04
ENSMUSG00000024134	Six2	1965	1.116	0.008459	0.07738	0.8629	0.8235	1.52	0.997	4.64	0.9996	1.561
ENSMUSG00000021587	Pcsk1	2048	1.293	0.008464	0.07739	0.7887	0.5098	0.8201	0.5146	0.6829	0.7854	3.61
ENSMUSG00000040606	Kazn	2728	-0.3083	0.00847	0.07739	95.44	99.49	98.57	105.8	74.55	93.95	81.81
ENSMUSG00000019998	Stx7	2500	-0.2976	0.008477	0.07739	47.47	47.4	42.89	41.41	33.89	38.97	40.57
ENSMUSG00000025318	Jph3	2389	-0.3603	0.00848	0.07739	8.306	8.367	9.264	11.24	7.926	6.827	7.773
ENSMUSG00000007908	Hmgcll1	1747	0.4474	0.00849	0.07741	3.948	3.527	3.476	4.331	5.122	5.633	5.419
ENSMUSG00000032523	Hhatl	1765	0.4079	0.008492	0.07741	9.949	10.91	11.41	15.76	17.21	17.37	14.84
ENSMUSG00000056481	Cd248	2560	0.4404	0.008503	0.07746	10.57	8.555	9.527	11.33	19.35	10.71	12.29
ENSMUSG00000029192	Tbc1d14	2226	-0.2909	0.008511	0.07748	120.5	116.6	115.1	111.9	91.05	107.7	95.92
ENSMUSG00000062031	Athl1	2682	0.3621	0.008525	0.07757	5.901	6.057	6.596	7.381	10.31	7.436	8.214
ENSMUSG00000021719	Rgs7bp	5828	0.3908	0.008563	0.07786	2.843	2.216	3.086	2.718	4.238	2.964	3.914
ENSMUSG00000026489	Adck3	952	0.357	0.008569	0.07787	17.59	15.4	17.73	20.08	27.37	22.19	20.91
ENSMUSG00000022817	Itgb5	3073	0.3649	0.008584	0.07791	23.4	18.82	23.14	25.09	38.57	23.44	28.92
ENSMUSG00000103472	Pcdhga7	3887	0.4223	0.008588	0.07791	6.407	4.175	5.376	5.591	6.766	6.279	9.445
ENSMUSG00000030759	Far1	1856	-0.2968	0.008588	0.07791	94.87	93.93	86.76	79.38	71.92	77.65	75.27
ENSMUSG00000022836	Mylk	5450	0.4207	0.008595	0.07792	6.117	4.356	7.011	5.328	9.835	6.668	7.309
ENSMUSG00000025608	Podxl	5379	0.3458	0.008632	0.07818	10.08	7.064	8.046	7.344	11.97	9.761	10.47
ENSMUSG00000062960	Kdr	4549	0.2989	0.008633	0.07818	12.21	10.24	9.686	10.88	13.92	12.57	14.72
ENSMUSG00000026656	Fcgr2b	1730	0.3951	0.008679	0.07855	29.37	22.49	22.64	25.82	29.55	41.92	30.6
ENSMUSG00000069307	Hist1h2bq	2068	-0.9716	0.008716	0.07884	0.5302	0.5454	0.4834	0.4667	0.27	0.2372	0.2925
ENSMUSG00000066026	Dhrs3	1356	0.5241	0.008726	0.07886	11.86	10.63	13.66	11.45	26.63	12.53	14.42
ENSMUSG00000039904	Gpr37	3870	-0.2964	0.00873	0.07886	106.3	97.29	100.2	105.2	77.88	96.52	83.99
ENSMUSG00000020623	Map2k6	2078	0.4184	0.008744	0.07894	4.264	4.24	4.163	3.335	5.882	5.016	5.819
ENSMUSG00000032011	Thy1	1735	0.3658	0.008748	0.07894	11.03	12.77	13.5	12.24	14.14	16.47	19.12
ENSMUSG00000041762	Gpr155	3002	-0.2952	0.008772	0.0791	48	43.27	42.49	42.59	35.54	40.55	35.53
ENSMUSG00000021368	Tbc1d7	1249	-0.3686	0.008795	0.07926	12.93	14.09	13.26	11.63	11.22	10.05	10.09
ENSMUSG00000001507	Itga3	2715	0.3732	0.008807	0.07932	7.113	6.031	7.466	7.527	11.57	7.559	9.295
ENSMUSG00000024575	Pde6a	3342	1.017	0.008862	0.07977	0.2546	0.1639	0.4715	0.2684	0.8304	0.4395	0.5681
ENSMUSG00000026966	Ssna1	862	-0.3182	0.008872	0.07981	38.44	45.76	42.81	42.94	35.63	38.18	32.19
ENSMUSG00000038630	Zkscan16	2794	0.7581	0.008915	0.08016	1.66	0.9571	1.309	1.623	2.833	1.29	3.22
ENSMUSG00000034936	Arl4d	1382	0.537	0.008925	0.0802	7.831	11.08	10.76	8.088	15.97	17.08	9.545
ENSMUSG00000018750	Zbtb4	2392	0.3149	0.00894	0.08029	29.54	25.16	30.79	32.17	45.75	31.89	36.47
ENSMUSG00000031255	Sytl4	2689	0.6245	0.008974	0.08052	1.478	1.203	2.122	1.662	3.189	1.998	2.59
ENSMUSG00000034109	Golim4	2657	0.2849	0.008979	0.08052	29.16	22.8	25.43	25.79	34.23	31.92	31.62
ENSMUSG00000090667	Gm765	826	1.341	0.008982	0.08052	0.3073	0.09249	0.3621	0.3866	1.016	0.5453	0.7054
ENSMUSG00000031657	Heatr3	1912	-0.3198	0.008988	0.08053	43.68	48.26	42.74	39.91	33.51	39.69	35.61
ENSMUSG00000039519	Cyp7b1	2166	0.3557	0.009021	0.08077	5.412	5.726	5.258	6.089	7.012	7.768	7.583
ENSMUSG00000048707	Tprn	2787	-0.3194	0.009076	0.08119	52.58	57.14	61.09	56.07	41.34	51.99	47.9
ENSMUSG00000102206	Pcdha11	3585	1.093	0.009078	0.08119	0.1861	0.1322	0.1469	0.2231	0.1878	0.4094	0.5519
ENSMUSG00000064294	Aox3	1814	0.5379	0.009134	0.08164	11.54	5.868	8.765	8.855	17.72	9.435	12.53
ENSMUSG00000039910	Cited2	1968	0.6454	0.009172	0.08193	10.11	6.781	8.161	9.331	23.22	8.762	10.12
ENSMUSG00000036053	Fmnl2	3560	-0.3037	0.009184	0.08199	74.38	66.27	64.97	61.02	51.04	60.74	56.01
ENSMUSG00000003541	Ier3	1131	0.5185	0.009193	0.08202	5.692	4.931	5.005	5.393	9.917	7.623	5.86
ENSMUSG00000002265	Peg3	4370	0.3919	0.009206	0.08209	25.93	18.43	25.08	28.61	32.82	26.44	40.94
ENSMUSG00000033007	Asic4	2565	-0.6105	0.009256	0.08249	1.682	2.194	2.054	2.278	1.319	1.229	1.647
ENSMUSG00000026829	Gbgt1	1209	0.6846	0.00927	0.08257	4.14	2.653	4.052	4.277	8.835	3.75	6.409
ENSMUSG00000025403	Shmt2	2305	-0.3195	0.009285	0.08265	14.64	13.1	14.1	15.96	13.22	10.15	12.73
ENSMUSG00000062380	Tubb3	1868	0.3239	0.009299	0.08273	25.66	24.91	30.92	30.46	32.38	38.79	37.65
ENSMUSG00000001665	Gstt3	996	0.4905	0.009307	0.08275	9.754	7.762	9.916	10.78	18.7	9.949	13.23
ENSMUSG00000037820	Tgm2	2073	0.4066	0.009319	0.0828	18.31	14.69	21.38	15.83	30.03	18.56	24.15
ENSMUSG00000050854	Tmem125	1034	-0.3339	0.009328	0.08284	108.3	116.3	124.9	125.6	88.68	115.6	87.98
ENSMUSG00000033554	Dph5	1502	-0.3708	0.009338	0.08288	8.493	8.918	8.116	8.128	6.846	6.727	6.679
ENSMUSG00000035235	Trim13	1609	-0.421	0.00935	0.0829	23.96	26.83	20.19	19.87	15.82	21.77	15.07
ENSMUSG00000037740	Mrps26	2667	-0.3418	0.009355	0.0829	9.266	11.23	12.12	11.58	8.688	8.922	9.548
ENSMUSG00000008226	Scrn3	2603	-0.3144	0.009356	0.0829	10.6	10.63	10.58	10.42	8.521	9.455	8.423
ENSMUSG00000023827	Agpat4	1007	-0.2686	0.009363	0.08291	201.7	208.8	210.6	206	179.4	184.1	170.6
ENSMUSG00000041481	Serpina3g	1124	0.9409	0.009409	0.08322	0.9453	0.7941	1.267	0.5365	1.441	1.725	2.193
ENSMUSG00000042444	Fam63b	8081	0.2982	0.00941	0.08322	12.16	10.03	10.57	11.85	12.29	14.97	15.3
ENSMUSG00000024381	Bin1	2284	-0.3101	0.009433	0.08338	145.3	139.6	155.9	161.8	116.5	144.2	116.2
ENSMUSG00000049353	Rd3	2679	-1.524	0.009451	0.08349	0.6202	0.2186	0.1633	0.3815	0.2506	0.04803	0.06797
ENSMUSG00000034471	Caskin2	2216	-0.358	0.009488	0.08377	22.09	25.18	28.15	33.67	23.79	21.51	20.9
ENSMUSG00000031775	Pllp	1889	-0.2908	0.009525	0.08405	291.7	326.5	316.9	320.9	248.1	295.3	254.2
ENSMUSG00000020921	Tmem101	1574	-0.3036	0.009537	0.08407	17.37	18.33	18.32	17.49	15	14.9	15.22
ENSMUSG00000040841	Six5	3007	0.5645	0.009538	0.08407	1.565	1.575	1.875	1.901	3.591	1.969	2.422
ENSMUSG00000041836	Ptpre	5411	-0.3269	0.009544	0.08407	10.21	9.25	9.85	10.39	6.888	8.606	9.092
ENSMUSG00000049233	Apoo-ps	903	1.011	0.009549	0.08407	0.8175	1.777	1.086	1.009	2.692	3.253	1.455
ENSMUSG00000037455	Slc18b1	1312	0.4272	0.009557	0.08409	6.008	5.793	7.733	6.502	9.902	7.571	9.864
ENSMUSG00000030209	Grin2b	5990	0.973	0.009596	0.08438	0.4551	0.3319	0.5765	0.7007	0.982	0.415	1.778
ENSMUSG00000079362	Gbp6	4310	-0.9295	0.009603	0.08439	0.5828	0.6348	0.7281	1.129	0.6088	0.3924	0.2349
ENSMUSG00000010751	Tnfrsf22	1850	-0.3822	0.009619	0.08449	10.44	9.83	7.996	8.928	7.6	7.787	6.798
ENSMUSG00000049134	Nrap	4732	0.7949	0.009625	0.08449	0.3705	0.2421	0.2819	0.3576	0.5142	0.6525	0.5152
ENSMUSG00000057604	Lmcd1	1730	-0.4561	0.009643	0.08459	5.922	5.535	5.493	4.892	4.883	4.091	3.41
ENSMUSG00000059401	Mamld1	4071	0.4234	0.009651	0.08462	1.735	2.002	1.645	1.859	2.783	2.347	2.433
ENSMUSG00000025854	Fam20c	2587	0.3316	0.009656	0.08462	9.354	9.241	10.1	12.27	14.06	11.9	14.16
ENSMUSG00000053465	Hs6st3	1413	1.477	0.009711	0.08505	0.1306	0.07209	0.1466	0.1582	0.5147	0.1366	0.4639
ENSMUSG00000022935	Grik1	2727	-0.4549	0.009721	0.08508	3.815	3.436	3.18	3.278	2.205	2.866	2.71
ENSMUSG00000038170	Pde4dip	4948	-0.268	0.009741	0.08522	54.5	52.92	52.69	52.43	43.36	47.81	46.04
ENSMUSG00000004892	Bcan	1424	-0.2968	0.009747	0.08522	334.3	304.7	351.9	378	260.5	274.6	331.5
ENSMUSG00000057329	Bcl2	5016	0.319	0.009766	0.08533	5.14	3.917	4.472	4.939	6.322	5.691	5.901
ENSMUSG00000032652	Crebl2	1650	0.3797	0.009773	0.08534	14.5	10.41	14.31	12.15	21.02	15.13	15.94
ENSMUSG00000023915	Tnfrsf21	3626	-0.2822	0.009788	0.08539	58.03	52.71	54.71	53.79	44.23	50.98	44.78
ENSMUSG00000051557	Pusl1	771	-0.4458	0.009794	0.08539	10.85	12.57	13.24	12.7	8.336	9.212	10.71
ENSMUSG00000041439	Mfsd6	3577	-0.3131	0.009795	0.08539	18.04	17.6	17.32	17.99	12.82	16.54	14.97
ENSMUSG00000030555	Ttc23	2528	0.4855	0.009826	0.08561	3.067	2.206	2.876	3.461	5.221	3.537	3.875
ENSMUSG00000034957	Cebpa	2634	0.3805	0.009845	0.08572	4.459	4.215	4.237	5.828	6.743	6.278	5.904
ENSMUSG00000006392	Med8	1010	-0.3559	0.009877	0.08596	25.04	26.09	23.23	20.52	17.36	19.94	20.48
ENSMUSG00000014602	Kif1a	3683	-0.2641	0.009883	0.08596	267.2	230.8	269.2	266	205	228.6	234.7
ENSMUSG00000036275	9530068E07Rik	2469	0.2613	0.009895	0.08597	81.27	77.44	77.8	78.7	103.4	98.76	91.76
ENSMUSG00000012422	Tmem167	3818	-0.2963	0.009897	0.08597	29.51	30.31	26.86	25.48	21.51	25.5	24.02
ENSMUSG00000045515	Pou3f3	7409	-0.2929	0.009902	0.08597	6.064	6.469	5.839	6.129	5.023	5.28	5.263
ENSMUSG00000031298	Adgrg2	3581	1.057	0.009918	0.08607	0.2385	0.2204	0.2955	0.1607	0.8358	0.2786	0.3865
ENSMUSG00000018566	Slc2a4	1341	0.3454	0.009943	0.08623	11.67	11.41	13.18	14.24	18.36	14.01	17.63
ENSMUSG00000059336	Slc14a1	2643	0.3447	0.009954	0.08628	11.67	11.39	10.09	11.92	12.03	15.54	16.92
ENSMUSG00000039470	Zdhhc2	2383	-0.359	0.009978	0.08644	21.84	21.23	21.2	18.42	13.46	17.45	19.24
ENSMUSG00000069094	Pde7a	1921	-0.3398	0.009989	0.08649	22.14	22.42	19.36	17.03	16.65	16.99	16.18
ENSMUSG00000010830	Kdelr3	1414	0.4065	0.009996	0.08649	7.833	6.232	6.362	6.279	10.78	8.35	8.448
ENSMUSG00000044033	Ccdc141	2425	0.3146	0.01001	0.08656	16.35	15.45	15.08	17.27	19.71	23.22	18.96
ENSMUSG00000030087	Klf15	2373	0.3279	0.01008	0.08709	11.18	12.99	14.67	13.82	17.61	17.8	16
ENSMUSG00000036641	Ccdc148	3977	0.627	0.01008	0.08709	0.7369	0.8197	0.7752	0.795	1.048	1.424	1.282
ENSMUSG00000003341	Atp8b3	4411	-1.613	0.01011	0.08724	0.1726	0.1328	0.03651	0.1086	0.05707	0.02188	0.03303
ENSMUSG00000028813	CK137956	2319	-0.7862	0.01013	0.08738	1.152	1	1.267	0.9155	0.6497	0.7348	0.5638
ENSMUSG00000051586	Mical3	2696	-0.2731	0.01014	0.08738	52.93	52.38	60.64	56.21	49.81	45.19	48.19
ENSMUSG00000001942	Siae	3433	0.3649	0.01014	0.08738	5.102	3.82	4.906	5.265	7.397	5.489	6.253
ENSMUSG00000079610	Ankrd39	1549	-0.3589	0.01018	0.08768	9.045	8.449	10.11	10.75	7.651	7.506	8.105
ENSMUSG00000022180	Slc7a8	4033	0.3462	0.0102	0.08778	4.556	3.86	4.598	5.218	6.884	5.129	6.023
ENSMUSG00000018068	Ints2	2058	-0.3004	0.01021	0.08784	14.01	12.36	13.66	13.03	11.08	11.23	11.22
ENSMUSG00000000392	Fap	1950	0.865	0.01026	0.08816	0.8521	0.4453	0.8377	0.95	1.836	1.006	1.531
ENSMUSG00000032334	Loxl1	3338	0.6235	0.01026	0.08816	6.968	5.516	7.968	7.711	18.66	6.978	8.368
ENSMUSG00000063594	Gng8	920	-0.6434	0.01026	0.08816	5.217	7.059	5.652	5.033	3.679	4.616	3.127
ENSMUSG00000015846	Rxra	2538	0.391	0.01028	0.08828	16.97	13.98	19.94	19.82	30.7	20	21.58
ENSMUSG00000022108	Itm2b	1773	0.245	0.01031	0.0884	605.2	568.2	555.4	609.6	735	748.2	671.2
ENSMUSG00000015133	Lrrk1	3064	0.4455	0.01031	0.0884	10.26	6.428	10.05	9.146	16.68	9.921	11.51
ENSMUSG00000032199	Polr2m	1686	0.2543	0.01034	0.0886	53.52	49.31	54.01	52.72	70.96	56.88	67.02
ENSMUSG00000002944	Cd36	2511	0.8314	0.01035	0.08863	1.112	0.568	0.669	0.852	2.083	1.025	1.334
ENSMUSG00000069855	Slc47a2	1940	1.031	0.01036	0.08865	0.6899	0.5251	0.7116	0.7243	2.566	0.8955	0.7697
ENSMUSG00000028032	Papss1	1994	-0.2768	0.01036	0.08865	125.6	127.4	128.7	126.3	99.01	115.1	111.8
ENSMUSG00000002076	Hsf2bp	1844	0.8984	0.0104	0.08886	0.4255	0.4145	0.836	0.6411	1.305	1.012	1.041
ENSMUSG00000038267	Slc22a23	3188	-0.2751	0.0104	0.08886	164.5	159.2	166.4	157.9	127	150.6	138.3
ENSMUSG00000025935	Tram1	1343	0.2635	0.01041	0.08886	47.12	44.06	44.59	42.48	59.47	51.73	55.54
ENSMUSG00000049807	Arhgap23	4551	-0.2955	0.01041	0.08886	63.33	61.83	68.68	78.7	55.16	61.26	55.99
ENSMUSG00000032997	Chpf	2448	0.4834	0.01042	0.08894	8.963	8.061	10.76	12.53	20.52	11.14	12.33
ENSMUSG00000042700	Sipa1l1	7592	0.3089	0.01047	0.08932	5.836	5.135	4.995	5.621	8.092	6.615	6.108
ENSMUSG00000033565	Rbfox2	6787	0.3754	0.01049	0.08936	7.249	6.086	6.551	7.096	11.93	6.921	8.489
ENSMUSG00000069601	Ank3	3694	-0.2794	0.0105	0.08942	213.3	175.4	191.2	200.6	154.6	182	162.3
ENSMUSG00000028883	Sema3a	2604	0.5166	0.01053	0.08962	6.408	4.274	5.4	7.015	10.61	5.374	9.819
ENSMUSG00000073876	Gm13305	1164	0.9312	0.01053	0.08962	0.5164	0.3828	0.6034	0.5607	1.123	0.7848	1.188
ENSMUSG00000049550	Clip1	3467	0.2806	0.01057	0.08988	11.67	10.18	10.97	10.73	14.78	12.67	13.76
ENSMUSG00000071073	Lrrc73	1384	-0.4162	0.01058	0.08991	6.202	6.293	6.367	6.807	5.113	4.974	4.868
ENSMUSG00000039747	Orai2	2714	-0.3793	0.0106	0.09005	4.181	4.583	4.779	4.743	3.753	3.177	4.039
ENSMUSG00000049001	Ndnf	2616	0.4351	0.01061	0.09006	2.999	2.56	2.674	3.247	4.78	3.308	3.995
ENSMUSG00000092544	Gm20422	804	1.462	0.01062	0.09012	0.1038	0.2276	0.1347	0.2604	0.3686	0.5075	0.7098
ENSMUSG00000034584	Exph5	3678	1.304	0.01063	0.09012	0.122	0.06162	0.04522	0.03508	0.2125	0.1411	0.161
ENSMUSG00000033774	Npbwr1	3692	-1.063	0.01063	0.09012	0.3	0.2207	0.3241	0.1643	0.1439	0.09585	0.1381
ENSMUSG00000027188	Pamr1	1872	0.3072	0.01065	0.09013	24.62	21.49	23.01	25.73	35.31	29.15	26.84
ENSMUSG00000027312	Atrn	3743	-0.2762	0.01065	0.09013	104	90.47	95.13	99.98	77.23	89.76	82.75
ENSMUSG00000026239	Pde6d	1128	-0.2867	0.01066	0.09021	53.16	56.88	55.82	54.46	45.62	50.33	44.48
ENSMUSG00000038893	Fam117a	2317	0.4862	0.01068	0.09034	3.804	3.319	3.585	4.328	7.533	4.332	4.542
ENSMUSG00000046961	Gpr156	4581	0.8456	0.0107	0.09039	0.5591	0.3224	0.5976	0.7111	1.563	0.7585	0.7393
ENSMUSG00000031762	Mt2	556	0.334	0.0107	0.09041	421.5	481.9	482.8	556.9	561.4	730.6	607.8
ENSMUSG00000042302	Ehbp1	4011	0.2931	0.01071	0.09044	6.265	5.892	5.77	6.544	8.346	7.29	7.699
ENSMUSG00000097328	Tnfsf12	883	0.4054	0.01073	0.0905	7.932	8.131	7.713	8.855	11.99	10.5	11.2
ENSMUSG00000029163	Emilin1	3758	0.6701	0.01074	0.0905	7.559	5.177	7.494	9.475	20.57	7.285	9.168
ENSMUSG00000041117	Ccdc8	4809	0.4534	0.01074	0.0905	3.689	3.075	4.21	4.394	7.5	4.111	4.819
ENSMUSG00000031176	Dynlt3	2176	-0.2917	0.01079	0.09083	63.04	66.66	60.04	59.69	50.08	57.19	51.16
ENSMUSG00000021694	Ercc8	1714	-0.3546	0.01079	0.09083	7.822	7.994	7.876	7.788	6.595	5.65	6.965
ENSMUSG00000034684	Sema3f	1293	0.7494	0.01081	0.09091	3.086	2.757	3.593	3.283	9.275	3.282	4.195
ENSMUSG00000041870	Ankrd13a	2539	-0.2847	0.01081	0.09093	88.57	90.33	94.5	96.21	73.28	86.57	75.75
ENSMUSG00000026102	Inpp1	1525	0.3097	0.01084	0.09106	12.69	11.34	12.44	11.62	17.27	14.35	14.79
ENSMUSG00000042784	Muc1	2242	-0.5462	0.01085	0.09106	3.263	3.578	2.915	4.572	2.321	3.028	2.242
ENSMUSG00000030541	Idh2	1199	0.274	0.01085	0.09106	55.25	49.59	55.07	62.47	74.48	66.67	68
ENSMUSG00000020811	Wscd1	2205	-0.2916	0.01085	0.09106	112.5	111.7	119.8	121.7	88.26	109.5	97.49
ENSMUSG00000048387	Osr1	2010	0.6761	0.01088	0.09121	14.8	9.774	15.06	21.43	40.09	14.46	21.8
ENSMUSG00000089669	Tnfsf13	1455	0.5919	0.01089	0.09124	3.686	3.575	4.136	3.863	8.679	3.845	5.491
ENSMUSG00000029767	Calu	1275	0.2603	0.01091	0.09136	229.4	200.5	213.3	197.9	279	250.6	254.9
ENSMUSG00000036529	Sbf1	2021	-0.2747	0.01092	0.09141	239.4	218.6	251	274.6	205.1	221	205.3
ENSMUSG00000068220	Lgals1	800	0.298	0.01093	0.09141	62.88	54.98	54.39	62.27	86.92	66.55	71.15
ENSMUSG00000028211	Trp53inp1	5404	0.3384	0.01093	0.09141	11.34	9.566	10.24	8.592	12.57	14.91	11.52
ENSMUSG00000055937	Krt28	1624	-1.201	0.01096	0.0916	0.27	0.4704	0.51	0.5113	0.155	0.2773	0.157
ENSMUSG00000031727	Pmfbp1	3398	1.415	0.01097	0.09165	0.03395	0.02998	0.06771	0.05639	0.1811	0.1041	0.1072
ENSMUSG00000024169	Ift140	3308	-0.2957	0.01098	0.09165	11.61	12.23	12.87	12.11	10.69	10.63	9.62
ENSMUSG00000024780	Cdc37l1	2517	-0.2773	0.01098	0.09165	39.27	43.51	39.28	38.57	33.67	37.17	32.24
ENSMUSG00000052302	Tbc1d30	5691	-0.5558	0.01099	0.09168	1.281	1.235	1.148	0.9652	0.6783	0.7858	0.9983
ENSMUSG00000000126	Wnt9a	3319	0.7375	0.01101	0.09178	2.134	1.205	2.01	2.348	5.394	1.793	2.853
ENSMUSG00000002147	Stat6	1238	0.3995	0.01104	0.09182	26.17	18.51	25.55	25.97	42.36	26.03	30.56
ENSMUSG00000005148	Klf5	1721	1.013	0.01104	0.09182	3.205	0.9914	2.447	3.489	9.524	2.561	3.894
ENSMUSG00000034127	Tspan8	1439	0.7226	0.01104	0.09182	5.756	2.548	6.826	5.414	12.55	5.387	8.553
ENSMUSG00000037157	Il22ra1	2569	1.377	0.01105	0.09182	0.1976	0.06939	0.08061	0.1243	0.5988	0.1628	0.1985
ENSMUSG00000026304	Rab17	1333	1.486	0.01105	0.09182	0.2597	0.03821	0.2415	0.1677	0.8606	0.217	0.4918
ENSMUSG00000040938	Slc16a11	1169	0.7192	0.01106	0.09185	6.414	5.379	7.32	9.969	20.19	6.466	10.84
ENSMUSG00000026019	Wdr12	2733	-0.3244	0.01107	0.09185	8.381	9.019	8.141	7.559	6.683	6.486	7.456
ENSMUSG00000057103	Cml1	903	0.4656	0.01107	0.09185	5.277	6.161	6.05	6.868	8.967	8.27	8.939
ENSMUSG00000010064	Slc38a3	1545	0.2987	0.01107	0.09185	78.22	73.64	83.38	90.93	118.6	87.04	107.3
ENSMUSG00000022512	Cldn1	3247	0.5338	0.01113	0.09219	1.571	1.224	1.672	1.524	2.653	2.289	1.795
ENSMUSG00000019846	Lama4	2635	0.3986	0.01113	0.09219	37.07	22.03	28.76	31.27	51.99	33.6	36.78
ENSMUSG00000018001	Cyth3	1991	0.3772	0.01115	0.09233	17.47	13.66	15.75	15.19	27.23	16.55	19.17
ENSMUSG00000026043	Col3a1	1840	0.5157	0.01122	0.09284	380.1	181.4	252.2	267.2	548.4	339.9	315.1
ENSMUSG00000022052	Ppp2r2a	4036	-0.2849	0.01123	0.09285	31.03	31.14	28.68	27.3	23.79	27.4	24.19
ENSMUSG00000034254	Agpat1	1332	-0.2568	0.01128	0.09323	59.17	66.31	66.87	68.3	59.63	54.55	55.74
ENSMUSG00000037062	Sh3glb1	2525	-0.31	0.01129	0.09324	161.8	156.7	140.5	133.8	110.4	137.5	123.5
ENSMUSG00000038827	Fam206a	2733	-0.313	0.01132	0.09347	9.988	11.26	10.06	9.659	8.352	8.452	8.9
ENSMUSG00000022296	Baalc	635	0.8386	0.01133	0.09347	1.672	2.326	2.065	1.71	3.216	2.837	4.875
ENSMUSG00000032238	Rora	4740	0.3263	0.01134	0.09355	15.07	9.731	12.76	13.64	16.92	15.72	17.24
ENSMUSG00000044734	Serpinb1a	1871	0.5009	0.01135	0.09355	4.021	2.6	3.812	3.89	6.265	3.972	5.567
ENSMUSG00000064317	Gm10146	448	-0.4206	0.01135	0.09355	21.87	25.05	28.82	22.74	21.05	18.9	17.4
ENSMUSG00000009614	Sardh	1203	0.359	0.01136	0.09355	17.01	15.75	18.38	21.5	27.83	19.39	25.4
ENSMUSG00000022241	Tars	2636	-0.292	0.01137	0.09359	17.22	15.45	15.64	14.94	14.79	12.51	12.95
ENSMUSG00000028871	Rspo1	1834	0.8262	0.01142	0.09397	0.6543	0.5832	0.9033	0.9751	1.342	1.772	1.152
ENSMUSG00000048772	Tmem53	937	0.8362	0.01143	0.09398	2.044	1.169	1.326	1.806	3.73	1.957	3.147
ENSMUSG00000067158	Col4a4	5685	0.6832	0.01144	0.09398	0.5547	0.3991	0.5577	0.5909	1.185	0.6376	0.8047
ENSMUSG00000026121	Sema4c	2175	-0.2909	0.01144	0.09398	24.03	19.45	21.91	25.3	20.13	18.48	19.01
ENSMUSG00000022514	Il1rap	3202	-0.294	0.01146	0.09404	82.83	73.39	70.4	70.27	60.16	69.44	58.42
ENSMUSG00000033902	Mapkbp1	2263	0.3264	0.01146	0.09404	17.75	16.51	15.77	17.38	26.86	20.19	18.81
ENSMUSG00000045930	Clec14a	4539	0.4617	0.01147	0.09404	3.188	2.306	2.773	1.864	4.369	2.878	3.667
ENSMUSG00000021991	Cacna2d3	3695	0.5502	0.01147	0.09404	1.187	1.192	1.339	1.141	2.014	1.341	2.218
ENSMUSG00000000184	Ccnd2	5701	0.3064	0.01149	0.09412	9.576	8.238	8.983	9.507	13.88	10.99	10.08
ENSMUSG00000020902	Ntn1	4185	0.4413	0.01151	0.09423	10.14	7.363	10.54	10.35	18.81	10.19	11.7
ENSMUSG00000070436	Serpinh1	2327	0.3778	0.01153	0.09438	56.64	51.03	63.93	64.43	105.3	60.09	74.32
ENSMUSG00000060147	Serpinb6a	1040	0.2944	0.01155	0.09445	49.47	40.95	49.7	48.12	68.91	54.69	56.17
ENSMUSG00000079056	Kcnip3	2252	-0.3205	0.01157	0.09456	27.94	25.99	27.51	23.15	19.2	20.79	25.28
ENSMUSG00000032067	Pts	1035	0.4448	0.01158	0.09456	8.13	9.918	7.895	12	11.86	12.81	15.48
ENSMUSG00000037379	Spon2	2237	0.7269	0.01158	0.09456	1.836	1.526	1.605	1.627	4.539	1.683	2.328
ENSMUSG00000032263	Bckdhb	1449	-0.366	0.01161	0.09474	18.42	20.35	17.56	14.95	13.35	15.91	13.8
ENSMUSG00000031903	Pla2g15	2704	0.3714	0.01162	0.09474	5.189	5.124	4.442	5.055	7.934	5.461	6.6
ENSMUSG00000029387	Gtf2h3	1468	-0.3264	0.01164	0.09492	13.23	14.63	13.72	12.78	10.83	11.65	11.28
ENSMUSG00000026344	Lypd1	2131	-0.545	0.01171	0.09541	5.651	7.215	4.533	5.177	2.836	4.703	4.494
ENSMUSG00000060257	Scrt2	3395	-1.295	0.01173	0.0955	0.1572	0.2552	0.1328	0.1408	0.06591	0.04738	0.1074
ENSMUSG00000022376	Adcy8	5032	0.5174	0.01174	0.09551	2.114	2.414	2.241	2.107	2.39	2.672	4.871
ENSMUSG00000012017	Scarf2	3302	0.5947	0.01175	0.09551	3.005	2.676	3.965	4.255	8.386	3.478	4.555
ENSMUSG00000001334	Fndc5	2763	0.7016	0.01175	0.09551	1.75	2.16	1.851	1.396	2.462	1.874	4.812
ENSMUSG00000021277	Traf3	4658	0.2919	0.01176	0.09551	8.619	7.932	9.137	9.261	10.78	9.937	12.62
ENSMUSG00000050534	Htr5b	1935	-1.667	0.01176	0.09551	0.1193	0.2237	0.107	0.2476	0.04337	0.0665	0.05646
ENSMUSG00000032380	Dapk2	1232	-0.4257	0.01177	0.09551	11.13	11.76	11.88	10.06	7.652	10.65	7.598
ENSMUSG00000033227	Wnt6	1495	0.5316	0.01177	0.09551	10.63	9.724	11.95	15.5	26.37	12.24	15.39
ENSMUSG00000025969	Nrp2	5670	0.2837	0.0118	0.09568	8.621	7.603	7.51	8.823	11.33	9.219	10.32
ENSMUSG00000072966	Gprasp2	1951	0.4602	0.01186	0.09603	14.15	12.73	17.4	19.59	20.6	17.04	30.89
ENSMUSG00000024529	Lox	4036	0.5371	0.01186	0.09603	24.12	12.7	20.69	17.21	41.45	20.13	23.14
ENSMUSG00000006344	Ggt5	1926	0.5205	0.01188	0.09611	2.084	2.102	2.329	2.238	3.673	2.76	3.365
ENSMUSG00000045064	Zc2hc1c	4482	0.7271	0.01188	0.09611	0.695	0.4489	0.6622	0.57	1.429	0.7106	0.9344
ENSMUSG00000039683	Sdk1	4869	0.5338	0.0119	0.0962	6.639	4.273	6.568	7.929	13.79	6.64	8.294
ENSMUSG00000045733	Sprn	3374	-0.5715	0.01198	0.0968	1.737	2.045	2.162	1.742	1.186	1.097	1.77
ENSMUSG00000001175	Calm1	2306	-0.2584	0.01199	0.09688	287.2	299.7	280	259.1	238.1	245.7	249
ENSMUSG00000030657	Xylt1	2048	-0.4015	0.01202	0.097	10.38	6.603	9.787	9.902	6.788	7.493	7.255
ENSMUSG00000026750	Psmb7	1160	-0.2488	0.01202	0.097	85.68	90.08	84.46	83.66	73.35	76.02	75.91
ENSMUSG00000078453	Abracl	807	0.4687	0.01205	0.09716	7.006	7.069	6.9	6.134	11.51	8.611	9.161
ENSMUSG00000021772	Nkiras1	1488	-0.3	0.01208	0.09735	16.08	16.71	15.75	15.82	13.17	13.36	14.2
ENSMUSG00000020590	Snx13	4942	-0.259	0.01208	0.09735	24.68	22.62	22.51	22.32	18.76	20.76	20.34
ENSMUSG00000021798	Ldb3	4275	-0.5208	0.01209	0.09737	2.159	1.775	1.647	1.875	1.138	1.685	1.201
ENSMUSG00000048027	Rgmb	2633	0.3246	0.0121	0.09737	8.738	8.144	9.053	9.667	13.71	9.738	11.3
ENSMUSG00000003379	Cd79a	1457	0.8961	0.01213	0.09756	1.172	1.189	1.342	1.556	4.262	1.303	2.1
ENSMUSG00000026799	Med27	775	-0.3229	0.01214	0.09756	24.16	22.81	24.58	23.21	19.22	20.33	19.4
ENSMUSG00000058881	Zfp516	7714	-0.3043	0.01214	0.09756	8.164	6.685	7.889	8.603	7.647	5.764	6.355
ENSMUSG00000031156	Slc35a2	1534	-0.2912	0.0122	0.09793	34.02	33.27	38.93	40.28	33.58	30.72	28.8
ENSMUSG00000021638	Ocln	2334	0.355	0.0122	0.09793	7.343	5.89	5.716	7.665	9.68	8.13	8.641
ENSMUSG00000036989	Trim3	1486	-0.2829	0.01221	0.09793	44.18	46.5	47.65	53.73	43.58	41.6	37.56
ENSMUSG00000075028	Prdm11	4310	0.3958	0.01227	0.09841	2.961	2.96	2.887	3.584	5.315	3.814	3.557
ENSMUSG00000029621	Arpc1a	1051	-0.2914	0.01228	0.09843	280	307.3	314.8	299.4	234.1	284.5	244
ENSMUSG00000024456	Diap1	3995	0.3289	0.01231	0.09858	8.653	6.98	8.535	8.05	12.62	8.753	10.19
ENSMUSG00000035431	Sstr1	1883	-0.7448	0.01233	0.09868	1.348	1.393	1.344	1.984	0.9656	0.803	1.044
ENSMUSG00000036273	Lrrk2	4296	0.4457	0.01237	0.09893	3.024	2.241	2.753	3.152	5.294	2.973	3.594
ENSMUSG00000069769	Msi2	2275	0.3008	0.01239	0.099	58.56	58.48	56.16	57.04	86.12	73.3	61.47
ENSMUSG00000040618	Pck2	3400	0.3961	0.0124	0.099	4.35	3.992	4.236	4.771	7.728	4.693	5.388
ENSMUSG00000010051	Hyal1	1994	0.4749	0.0124	0.099	7.409	5.341	7.661	7.895	13.79	7.08	9.844
ENSMUSG00000020635	Fkbp1b	979	0.6995	0.0124	0.099	1.791	2.679	2.609	2.153	3.629	3.352	4.762
ENSMUSG00000045598	Zfp553	3192	-0.3321	0.01242	0.09914	7.247	8.789	7.336	7.857	6.865	6.63	5.806
ENSMUSG00000017167	Cntnap1	5440	0.5	0.01244	0.09919	1.354	1.527	2.216	2.16	3.122	1.946	2.942
ENSMUSG00000004341	Gpx6	1244	-1.926	0.01247	0.09939	0.3895	0.08189	0.2959	0.231	0.1124	0.07758	0
ENSMUSG00000042115	Klhdc8a	4269	0.8243	0.01267	0.1009	0.5998	0.3878	0.4366	0.4264	0.937	0.4597	1.177
ENSMUSG00000035828	Pim3	2419	-0.2536	0.01269	0.1011	40.69	39.82	43.8	39.79	34.45	37.54	35.03
ENSMUSG00000079662	Ntn3	4894	0.4809	0.0127	0.1011	1.235	1.161	1.472	1.781	2.498	1.689	1.942
ENSMUSG00000025515	Muc2	1283	-1.695	0.01271	0.1011	0.809	0.377	0.1436	0.4729	0.2833	0.02506	0.1135
ENSMUSG00000000142	Axin2	1761	0.3418	0.01271	0.1011	15.17	12.73	11.82	15.54	21.2	17.26	15.98
ENSMUSG00000041415	Dicer1	9851	-0.2681	0.01272	0.1011	18.55	15.49	17.16	17.01	14.72	15.38	13.9
ENSMUSG00000042590	Ipo11	2318	-0.2942	0.01273	0.1011	16.21	14.74	13.75	13.64	12.18	11.84	13.06
ENSMUSG00000019066	Rab3d	1877	0.3419	0.01277	0.1014	8.64	6.961	8.235	8.69	12.36	9.442	10.28
ENSMUSG00000021215	Net1	3386	0.3598	0.01278	0.1014	13.11	11.29	14.59	9.4	15.73	17.31	15.26
ENSMUSG00000051359	Ncald	2170	-0.3093	0.01279	0.1014	43.96	44.72	46.38	40.95	31.13	34.94	44.59
ENSMUSG00000022595	Lypd2	443	0.7067	0.01282	0.1016	12.12	7.006	15.72	12.53	30.08	12.48	17.9
ENSMUSG00000029291	Rufy3	2653	-0.2609	0.01284	0.1016	43.14	42.11	42.3	39.87	33.24	36.85	38.62
ENSMUSG00000000530	Acvrl1	1612	0.3448	0.01284	0.1016	13.33	10.25	14.6	11.77	18.65	15.15	15.61
ENSMUSG00000022427	Tomm22	1031	-0.285	0.01285	0.1016	49.22	55.9	51.84	51.51	42.51	43.03	47.79
ENSMUSG00000006435	Neurl1a	3918	0.5345	0.01286	0.1016	1.29	1.183	1.544	1.353	1.942	1.486	2.658
ENSMUSG00000048402	Gli2	1717	0.4858	0.01286	0.1016	3.991	3.144	4.234	4.166	7.265	4.272	5.43
ENSMUSG00000031461	Myom2	3231	0.9011	0.01287	0.1016	0.3728	0.1819	0.2435	0.2827	0.5628	0.6073	0.3998
ENSMUSG00000070304	Scn2b	4260	0.5519	0.01287	0.1016	2.109	1.719	2.222	1.906	3.427	1.702	4.022
ENSMUSG00000022234	Cct5	989	-0.2568	0.01287	0.1016	159.3	150.6	147.6	145.8	132.1	128.3	132.7
ENSMUSG00000019779	Frk	4721	0.7266	0.01289	0.1017	0.8539	0.4909	0.6043	0.8253	1.744	0.8041	1.035
ENSMUSG00000034165	Ccnd3	1180	0.3426	0.0129	0.1017	55.6	55.28	63	58.9	100.3	59.54	70.92
ENSMUSG00000027276	Jag1	3537	0.4711	0.0129	0.1017	4.658	4.153	3.727	3.646	7.749	5.802	3.922
ENSMUSG00000018927	Ccl6	886	0.5037	0.01295	0.102	4.922	4.8	5.012	5.118	7.83	7.589	6.453
ENSMUSG00000050965	Prkca	5337	0.2593	0.01298	0.1022	12.56	12.16	13.33	12.52	14.96	15.69	16.45
ENSMUSG00000024140	Epas1	5309	0.2702	0.01299	0.1022	33.37	27.14	35.15	33.2	40.66	40.04	40.1
ENSMUSG00000008575	Nfib	4432	0.2493	0.013	0.1022	23.97	21.43	23.47	21.81	30.74	26.27	26.95
ENSMUSG00000039628	Hs3st6	1219	1.249	0.01301	0.1022	0.1704	0.3552	0.1132	0.1834	0.5737	0.3959	0.5676
ENSMUSG00000034317	Trim59	1625	-0.3987	0.01303	0.1023	71.48	74.52	51.84	61.2	47.98	62.92	41.5
ENSMUSG00000031133	Arhgef6	2211	0.3984	0.01304	0.1024	7.48	5.066	5.919	5.27	9.523	7.112	7.755
ENSMUSG00000058897	Col25a1	3868	0.8096	0.01308	0.1027	2.958	1.144	4.014	3.548	7.131	2.795	6.064
ENSMUSG00000026418	Tnni1	846	-0.792	0.01313	0.103	26.32	60.83	32.52	55.52	17.69	41.79	18.59
ENSMUSG00000026074	Map4k4	2409	-0.2657	0.01314	0.103	351.8	345.2	344.2	338.7	265.4	324.3	301.8
ENSMUSG00000021913	Ogdhl	3449	0.4077	0.01316	0.1031	5.212	4.947	6.424	5.639	6.099	6.865	10.01
ENSMUSG00000052727	Map1b	11852	-0.2649	0.01316	0.1031	57.71	52.18	54.9	55.51	42.1	47.89	52.52
ENSMUSG00000025917	Cops5	1153	-0.2598	0.01317	0.1031	65.8	63.53	64.76	61.59	52.93	54.04	59.31
ENSMUSG00000037933	Bicd2	5171	-0.2596	0.01318	0.1031	24.17	21.22	25.09	25.5	20.62	21.17	20.51
ENSMUSG00000027566	Psma7	822	-0.2606	0.01318	0.1031	83.82	93.08	88.3	88.24	80.58	74.07	75.21
ENSMUSG00000062257	Opcml	3982	-0.309	0.0132	0.1032	23.47	21.85	22.32	22.08	15.07	20.73	20.42
ENSMUSG00000036218	Pdzrn4	3622	-0.6374	0.01324	0.1034	1.453	1.617	1.512	1.569	0.695	0.977	1.418
ENSMUSG00000017817	Jph2	4183	0.9377	0.01334	0.1041	0.2758	0.1339	0.1925	0.1145	0.4146	0.2846	0.3831
ENSMUSG00000025780	Itih5	7900	0.3477	0.01339	0.1045	57.61	36.24	41.73	51.53	71.51	57.14	56.49
ENSMUSG00000032899	Styk1	2463	1.22	0.01341	0.1046	0.1218	0.0827	0.1121	0.05185	0.2986	0.1959	0.1922
ENSMUSG00000038712	Fam63a	1926	-0.2417	0.01342	0.1046	55.47	49.94	56.42	54.05	45.98	46.91	49.15
ENSMUSG00000047507	Baiap3	2202	0.7138	0.01343	0.1047	4.715	3.723	9.601	8.149	10.13	7.041	16.35
ENSMUSG00000036062	N28178	2944	0.4189	0.01345	0.1047	2.97	3.114	3.337	3.861	4.417	3.671	5.764
ENSMUSG00000048878	Hexim1	3495	0.3164	0.01347	0.1048	12.61	12.32	11.9	12.74	19.71	14.94	13.44
ENSMUSG00000055737	Ghr	2068	0.3687	0.01348	0.1049	10.02	7.214	7.963	8.135	13.66	10.25	9.595
ENSMUSG00000031241	Tbx22	2709	1.169	0.0135	0.105	0.1533	0.1316	0.306	0.2946	0.8053	0.19	0.5644
ENSMUSG00000006586	Runx1t1	4380	0.6137	0.01353	0.1051	0.8778	1.081	0.869	0.8216	2.037	1.158	1.176
ENSMUSG00000059588	Calcrl	4427	0.3353	0.01353	0.1051	8.273	6.78	6.199	6.492	9.521	9.806	7.864
ENSMUSG00000032942	Ucp3	1863	1.2	0.01355	0.1052	0.1116	0.1504	0.1483	0.1202	0.2402	0.259	0.4692
ENSMUSG00000032875	Arhgef17	10250	0.3272	0.01357	0.1052	5.554	4.825	5.502	6.474	8.984	6.403	6.459
ENSMUSG00000040310	Alx4	6154	0.8143	0.01357	0.1052	0.5103	0.5718	0.8487	0.5191	1.889	0.5698	0.9303
ENSMUSG00000041845	Rhod	1419	0.6243	0.01358	0.1052	1.772	2.44	2.075	2.002	3.98	3.037	2.95
ENSMUSG00000021958	Pinx1	1351	-0.5209	0.01358	0.1052	4.56	6.164	4.99	4.539	3.354	3.905	3.747
ENSMUSG00000022510	Trp63	3567	0.7724	0.01362	0.1054	0.5109	0.3284	0.4049	0.4027	0.8233	0.523	0.8575
ENSMUSG00000039168	Dap	670	0.3097	0.01362	0.1055	32.34	32.16	31.76	34.85	49.16	39.42	37.89
ENSMUSG00000022146	Osmr	3168	0.3199	0.01364	0.1055	6.314	5.265	7.029	6.914	8.907	8.08	7.773
ENSMUSG00000084989	E030010N08Rik	7132	0.6106	0.01365	0.1055	0.7862	0.757	0.5839	0.8015	1.679	0.7082	1.113
ENSMUSG00000031093	Dock11	3605	0.3523	0.01366	0.1055	5.601	4.175	4.518	4.225	7.099	5.202	6.142
ENSMUSG00000002732	Fkbp7	770	0.478	0.01366	0.1055	14.53	9.558	13.51	11.41	23.39	12.99	16.93
ENSMUSG00000053199	Arhgap20	4322	0.4198	0.01372	0.1059	8.765	6.369	6.793	6.716	13.65	8.046	8.215
ENSMUSG00000046688	Tifa	1994	0.3964	0.01373	0.1059	3.877	3.946	3.416	4.436	5.471	5.469	5.077
ENSMUSG00000003528	Slc25a1	846	-0.2805	0.01374	0.106	159.8	180.7	175.4	183.8	147.1	160.2	140.6
ENSMUSG00000042793	Lgr6	4747	0.6438	0.01378	0.1062	0.5992	0.9666	0.7319	1.134	1.196	1.694	1.259
ENSMUSG00000028713	Cyp4b1	1264	1.018	0.01378	0.1062	0.73	0.4833	0.964	0.3788	2.101	0.9414	1.036
ENSMUSG00000032179	Bmp5	3822	0.6463	0.01379	0.1062	6.11	2.787	4.226	4.462	11.35	4.487	5.679
ENSMUSG00000027858	Tspan2	1638	-0.3046	0.01383	0.1065	2176	2027	1891	1900	1414	2011	1589
ENSMUSG00000069565	Dazap1	1294	-0.3183	0.01387	0.1067	26.91	28.16	32.63	35.07	26.85	22.38	27.5
ENSMUSG00000039646	Vasn	2829	0.453	0.01388	0.1067	6.754	6.292	6.702	8.32	14.3	8.017	7.66
ENSMUSG00000023411	Nfatc4	3643	0.4644	0.01391	0.1069	3.772	2.985	3.449	4.392	7.249	4.283	4.149
ENSMUSG00000027893	Ahcyl1	1917	0.2588	0.01392	0.1069	156.8	148.9	152.5	146	173.6	180.4	208.7
ENSMUSG00000018481	Appbp2	6463	-0.2616	0.01393	0.107	30.15	26.52	28.82	27.89	23.64	25.87	23.98
ENSMUSG00000040669	Phc1	2294	-0.2629	0.01394	0.107	65.13	64.4	63.69	61.58	55.56	57.61	51.98
ENSMUSG00000037625	Cldn11	1870	-0.2528	0.01395	0.107	1663	1703	1687	1817	1414	1693	1367
ENSMUSG00000069893	9930111J21Rik1	2301	0.7387	0.01397	0.1071	0.652	0.5459	0.9418	0.9456	1.328	1.298	1.364
ENSMUSG00000023918	Adgrf4	2296	-1.051	0.01398	0.1071	0.4422	0.3218	0.2305	0.4173	0.1827	0.168	0.1746
ENSMUSG00000078897	Gm4724	1451	-0.5165	0.01399	0.1072	6.381	6.846	4.979	4.531	3.666	4.716	3.982
ENSMUSG00000017978	Cadps2	3961	0.3957	0.01401	0.1072	2.377	2.263	2.98	2.636	3.001	3.452	4.054
ENSMUSG00000032773	Chrm1	3828	0.5458	0.01402	0.1072	1.615	1.084	1.395	1.735	2.901	1.597	2.131
ENSMUSG00000079444	Gm21981	1855	-0.6644	0.01402	0.1072	1.607	2.462	2.176	2.439	1.375	1.417	1.468
ENSMUSG00000031840	Rab3a	1152	-0.2761	0.01404	0.1073	48.41	55.32	56.55	51.75	44.53	43.9	48.02
ENSMUSG00000022504	Ciita	5254	0.8189	0.01407	0.1074	0.3206	0.2181	0.2366	0.2129	0.6335	0.3674	0.3605
ENSMUSG00000025582	Nptx1	5217	-0.581	0.01407	0.1074	0.9864	0.9812	1.447	1.279	0.9169	0.6105	0.9215
ENSMUSG00000042712	Wbp5	953	0.2771	0.01408	0.1074	39.42	38.15	37.64	36.14	52.83	44.1	46.02
ENSMUSG00000027524	Edn3	1856	0.4231	0.01411	0.1076	6.501	4.376	4.772	4.352	6.6	6.447	7.867
ENSMUSG00000037685	Atp8a1	2349	-0.2773	0.01418	0.1081	175.1	150.3	157.2	167	131.8	154.9	129.1
ENSMUSG00000017670	Elmo2	2072	0.2767	0.01418	0.1081	51.23	49.29	53.85	55.69	57.93	66.74	73.12
ENSMUSG00000041827	Oasl1	1702	-1.263	0.01419	0.1081	0.4337	0.7481	0.7976	2.158	0.6081	0.4536	0.2568
ENSMUSG00000032849	Abcc4	5616	0.341	0.0142	0.1081	6.105	4.72	6.69	6.084	9.263	7.045	6.964
ENSMUSG00000073910	Mob3b	6030	-0.2791	0.01422	0.1082	21.88	20.04	18.94	18.06	15.91	18.33	16.3
ENSMUSG00000036352	Ubac1	1060	-0.2923	0.01426	0.1084	41.17	47.99	43.44	42.74	35.06	38.56	37.85
ENSMUSG00000071847	Apcdd1	2343	0.2671	0.01427	0.1085	46.42	34.33	39.26	42.41	52.58	49.87	49.45
ENSMUSG00000031286	Glt28d2	2732	0.7895	0.01429	0.1085	0.4582	0.5924	0.7011	0.5777	1.464	0.8734	0.7993
[truncated: 13,187 more rows]
